# Supplementary material for: Functional gene assessment of bread wheat: breeding implications in Ningxia Province
Source: BMC Plant Biol. 2021 Feb 18;21:103. doi: 10.1186/s12870-021-02870-5 (PMC7893757; doi:10.1186/s12870-021-02870-5)
Supplement: Supplementary file 1 — Additional file 1: Table S1. Detailed information of materials and their allelic variations of 44 genes used in this study. Table S2. Basic information including allelic variations and primer sequences for the 44 KASP assays. Table S3. Gene diversities and genetic differentiation (Fst) of 44 polymorphic genes between Ningxia and Others accessions. Table S4. Gene diversities and genetic differentiation (Fst) of 44 polymorphic genes between landraces and modern cultivars in Ningxia Province. [file 12870_2021_2870_MOESM1_ESM.xlsx]

## Sheet: Table S1
Table S1. Detailed information of materials and their allelic variations of 44 genes used in this study.
Code	Accession name	Origin	Accession type	Founder parent	Adaptation						Stress resistances													Quality															Grain yield
					Reduced height		Vernaliation			Photoperiod sensitivity	Pre-harvest sprouting				Drought tolerance		Roots		Leaf rust			Stripe rust	Fusarium head blight	Rye translocation	HMW-GS			Grain hardness			Polyphenol oxidase	Zate-carotene	Phytoene desaturase	Peroxidase	Phytoene synthase			Starch synthesis	Cell wall invertase	Grain length-associated gene	Grain weight and grain lenght	Spikelet number per spike	Sucrose synthase			Grain width		IAA-glucose hydrolase gene
					Rth-B1	Rht-D1	Vrn-A1	Vrn-B1	Vrn-D1	Ppd-D1	PHS1	Sdr-B1	VP-1B	MFT-A1	1-fehw3	Dreb-B1	DRO-5A	DRO-5B	Lr14a	Lr34	Lr68	Yr15	Fhb1	1BL/1RS	Glu-B1	Glu-A1	Glu-D1	Pina-D1	Pinb-D1	Pinb2-B2	Ppo-A1	Zds-A1	Pds-B1	Pod-A1	Psy-A1	Psy1-D1	Psy-B1	Wx-B1	Cwi-4A	GASR-A1	GS-D1	MOC-7A	Sus2-2B	SuS1-7A	SuS1-7B	GW2-6A	GW2-6B	TGW6
NX001	Baituzi	Ningxia	Landrace		Rht-B1a	Rht-D1a	vrn-A1	Vrn-B1b	Vrn-D1a	Ppd-D1a	Rio Blanco Type	Sdr-B1a	Vp-1Ba,b	CS type	Westonia type	Dreb-B1a	Hap-C	Hap-I	NA	Lr34+	Lr68+	Yr15-	Fhb1-	1BL.1BL	Non 7OE	Ax1 or Ax2*	Glu-D1a	Pina-D1a	Pinb-D1a	Pinb-B2b	Ppo-A1b	Zds-A1a	Pds-B1a	Pod-A1a	Psy-A1b	Psy-D1a	Psy-B1a or b	Wx-B1b	Hap-4A-C	Heterozygous	Gs-D1a	Hap-L	Hap-L	Hap-T	Hap-C	Hap-A	others	TGW6-A1a
NX002	Hongtuzi	Ningxia	Landrace		Heterozygous	Rht-D1a	vrn-A1	vrn-B1	Vrn-D1a	Ppd-D1a	Rio Blanco Type	Heterozygous	Vp-1Ba,b	CS type	Westonia type	NA	Hap-C	Hap-I	NA	Lr34+	Lr68-	Yr15-	Fhb1-	1BL.1BL	7OE	Null	Glu-D1d	Heterozygous	Pinb-D1a	Pinb-B2a	Ppo-A1a	Zds-A1a	Pds-B1a	Pod-A1a	Psy-A1b	Psy-D1a	Psy-B1a or b	Wx-B1b	Heterozygous	H1g	Gs-D1a	Hap-L	Hap-L	Hap-T	Hap-C	Hap-A	others	TGW6-A1a
NX003	Xiaoheshangtou	Ningxia	Landrace		Rht-B1a	Rht-D1a	vrn-A1	Vrn-B1b	Vrn-D1a	Ppd-D1a	Rio Blanco Type	Sdr-B1a	Vp-1Ba,b	CS type	Westonia type	Dreb-B1a	Hap-A	Hap-I	NA	Lr34+	Lr68-	Yr15-	Fhb1-	1BL.1BL	7OE	Null	Glu-D1a	Pina-D1a	Pinb-D1a	Pinb-B2a	Ppo-A1a	Zds-A1a	Pds-B1a	Pod-A1a	Psy-A1b	Psy-D1a	Psy-B1a or b	Wx-B1b	Hap-4A-C	Heterozygous	Gs-D1a	Hap-L	Hap-L	Hap-T	Hap-C	Hap-A	others	TGW6-A1a
NX004	Huomai	Ningxia	Landrace		Rht-B1a	Rht-D1a	vrn-A1	Vrn-B1b	Vrn-D1a	Ppd-D1a	Rio Blanco Type	Sdr-B1a	Vp-1Ba,b	CS type	Westonia type	Dreb-B1a	Hap-A	Hap-I	Lr14-	Lr34+	Heterozygous	Yr15-	Fhb1-	1BL.1BL	7OE	Null	Glu-D1a	Pina-D1a	Pinb-D1a	Pinb-B2a	Heterozygous	Zds-A1a	Pds-B1a	Pod-A1a	Psy-A1b	Psy-D1a	Psy-B1a or b	Wx-B1b	Heterozygous	Heterozygous	Gs-D1a	Hap-L	Hap-L	Hap-T	Hap-C	Hap-A	others	TGW6-A1a
NX005	Maohuomai	Ningxia	Landrace		Rht-B1a	Rht-D1a	vrn-A1	Vrn-B1b	Vrn-D1a	Ppd-D1a	Rio Blanco Type	Sdr-B1a	Vp-1Bc	Jagger type	Westonia type	Dreb-B1b	Hap-A	Hap-I	Lr14-	Lr34+	Lr68+	Yr15-	Fhb1-	1BL.1BL	7OE	Ax1 or Ax2*	Glu-D1a	Pina-D1a	Pinb-D1a	Pinb-B2b	Ppo-A1b	Zds-A1a	Pds-B1a	Pod-A1a	Psy-A1b	Psy-D1a	NA	Wx-B1b	Hap-4A-C	Heterozygous	Gs-D1b	Hap-L	Hap-L	Hap-T	Hap-C	Hap-A	others	TGW6-A1b
NX006	Baimaohuomai	Ningxia	Landrace		Rht-B1a	Rht-D1a	vrn-A1	Vrn-B1b	Vrn-D1a	Ppd-D1a	Rio Blanco Type	Sdr-B1a	Vp-1Ba,b	CS type	Westonia type	Dreb-B1a	Hap-A	Hap-I	NA	Lr34+	Lr68+	Yr15-	Fhb1-	1BL.1BL	7OE	Ax1 or Ax2*	Glu-D1a	Pina-D1a	Pinb-D1a	Pinb-B2a	Heterozygous	Zds-A1b	Pds-B1a	Pod-A1a	Psy-A1b	Psy-D1a	Psy-B1a or b	Wx-B1b	Hap-4A-C	H1g	Gs-D1a	Hap-L	Hap-L	Hap-T	Hap-C	Hap-A	others	TGW6-A1a
NX007	Shanmai	Ningxia	Landrace		Rht-B1a	Rht-D1a	vrn-A1	Vrn-B1b	Vrn-D1a	Ppd-D1a	Rio Blanco Type	Sdr-B1a	Vp-1Ba,b	CS type	Westonia type	Dreb-B1b	Hap-C	Hap-II	NA	Lr34+	Lr68+	Yr15-	Fhb1-	1BL.1BL	7OE	Ax1 or Ax2*	Glu-D1a	Pina-D1a	Pinb-D1a	Pinb-B2a	Ppo-A1b	Zds-A1a	Pds-B1a	Pod-A1a	Psy-A1b	Psy-D1a	Psy-B1a or b	Wx-B1b	Hap-4A-T	Heterozygous	Gs-D1b	Hap-L	Hap-L	Hap-T	Hap-C	Hap-A	others	TGW6-A1b
NX008	Daqingmang	Ningxia	Landrace		Rht-B1a	Rht-D1a	vrn-A1	Vrn-B1b	NA	NA	Rio Blanco Type	Sdr-B1b	Vp-1Bc	CS type	Westonia type	Dreb-B1a	Hap-A	Hap-II	NA	Lr34-	Lr68-	Yr15-	Fhb1-	1BL.1BL	7OE	Null	Glu-D1a	Pina-D1a	Pinb-D1a	Pinb-B2b	Ppo-A1a	Zds-A1b	Pds-B1b	Pod-A1a	Psy-A1b	Psy-D1g	Psy-B1a or b	Wx-B1b	Hap-4A-T	Heterozygous	NA	Hap-L	Hap-L	Hap-T	Hap-C	Hap-A	others	TGW6-A1b
NX009	Wuzhaolong	Ningxia	Landrace		Rht-B1a	Rht-D1a	vrn-A1	Vrn-B1b	Vrn-D1a	Ppd-D1a	Rio Blanco Type	Sdr-B1b	Vp-1Bc	CS type	Westonia type	Dreb-B1a	Hap-A	Hap-II	NA	Lr34-	Lr68-	Yr15+	Fhb1-	1BL.1BL	Non 7OE	Null	Glu-D1a	Pina-D1a	Pinb-D1a	Pinb-B2b	Ppo-A1a	Zds-A1b	Pds-B1b	Pod-A1a	Psy-A1b	Psy-D1g	Psy-B1a or b	Wx-B1b	Hap-4A-C	Heterozygous	NA	Hap-L	NA	Hap-T	Hap-C	Hap-A	others	TGW6-A1b
NX010	Hongqimai	Ningxia	Landrace		NA	NA	NA	NA	Heterozygous	Ppd-D1a	NW97S186 Type	Sdr-B1b	Vp-1Bc	CS type	NA	NA	NA	Hap-II	NA	Lr34+	Lr68-	Yr15-	Fhb1-	1BL.1BL	Non 7OE	Ax1 or Ax2*	Glu-D1a	NA	NA	NA	Ppo-A1a	Zds-A1b	Pds-B1a	Pod-A1a	Psy-A1b	Psy-D1a	Psy-B1a or b	Wx-B1b	NA	H1g	NA	NA	NA	NA	NA	NA	NA	TGW6-A1b
NX011	Heshangtou	Ningxia	Landrace		NA	NA	NA	NA	Vrn-D1a	Ppd-D1a	Rio Blanco Type	Sdr-B1b	Vp-1Ba,b	CS type	NA	NA	NA	Hap-II	NA	Lr34+	Lr68-	Yr15-	Fhb1-	1BL.1BL	Non 7OE	Heterozygous	Glu-D1a	NA	NA	NA	Ppo-A1a	Zds-A1a	Pds-B1a	Pod-A1a	Psy-A1b	Heterozygous	Psy-B1a or b	Wx-B1b	NA	H1g	NA	NA	NA	NA	NA	NA	NA	TGW6-A1b
NX012	Ningchun 1	Ningxia	Modern		Rht-B1b	Rht-D1a	Vrn-A1a	vrn-B1	NA	Ppd-D1a	Rio Blanco Type	Sdr-B1b	Vp-1Bc	CS type	Westonia type	Dreb-B1a	Hap-A	Hap-I	Lr14+	Lr34-	Lr68-	Yr15-	Fhb1-	1BL.1BL	Non 7OE	Null	Glu-D1a	Pina-D1a	Pinb-D1b	Pinb-B2a	Ppo-A1a	Zds-A1a	Pds-B1a	Pod-A1a	Psy-A1b	Psy-D1a	Psy-B1a or b	Wx-B1a	Hap-4A-C	H1g	Gs-D1a	Hap-L	Hap-L	Hap-T	Hap-C	Hap-A	Hap-1	TGW6-A1a
NX013	Ningchun 2	Ningxia	Modern		Rht-B1a	Rht-D1a	Vrn-A1a	Vrn-B1b	Vrn-D1a	Ppd-D1a	Rio Blanco Type	Sdr-B1b	Vp-1Bc	CS type	Kauz type	Dreb-B1a	Hap-C	Hap-II	Lr14+	Lr34+	Lr68-	Yr15-	Fhb1-	1BL.1BL	Non 7OE	Ax1 or Ax2*	Glu-D1a	Pina-D1a	Pinb-D1a	Pinb-B2a	Ppo-A1b	Zds-A1a	Pds-B1a	Pod-A1b	Psy-A1b	Psy-D1a	Psy-B1a or b	Wx-B1b	Hap-4A-C	H1g	Gs-D1a	Hap-H	Hap-L	Hap-T	Hap-C	Hap-A	Hap-1	TGW6-A1a
NX014	Ningchun 3	Ningxia	Modern		Rht-B1a	Rht-D1a	vrn-A1	Vrn-B1b	Vrn-D1a	Ppd-D1a	Rio Blanco Type	Sdr-B1b	Vp-1Bc	CS type	Kauz type	Dreb-B1a	Hap-C	Hap-II	Lr14-	Lr34+	Lr68-	Yr15-	Fhb1-	1BL.1BL	Non 7OE	Ax1 or Ax2*	Glu-D1a	Pina-D1a	Pinb-D1a	Pinb-B2a	Ppo-A1b	Zds-A1a	Pds-B1a	Pod-A1b	Psy-A1b	Psy-D1a	Psy-B1a or b	Wx-B1b	Hap-4A-C	H1g	Gs-D1a	Hap-L	Hap-L	Hap-T	Hap-C	Hap-A	Hap-1	TGW6-A1a
NX015	Ningchun 4	Ningxia	Modern		Rht-B1b	Rht-D1a	Vrn-A1a	Vrn-B1b	Vrn-D1a	Ppd-D1a	NW97S186 Type	Sdr-B1b	Vp-1Bc	CS type	Westonia type	Dreb-B1b	Hap-A	Hap-II	Lr14-	Lr34-	Lr68-	Yr15-	Fhb1-	1BL.1BL	Non 7OE	Null	Glu-D1a	Pina-D1b	Pinb-D1a	Pinb-B2a	Ppo-A1a	Zds-A1a	Pds-B1a	Pod-A1b	Psy-A1b	Psy-D1a	Psy-B1a or b	Wx-B1a	Hap-4A-T	H1g	Gs-D1b	Hap-L	Hap-L	Hap-T	Hap-C	Hap-G	Hap-1	TGW6-A1a
NX016	Ningchun 5	Ningxia	Modern		Rht-B1a	Rht-D1a	Vrn-A1a	Vrn-B1b	Vrn-D1a	Ppd-D1a	NW97S186 Type	Sdr-B1a	Vp-1Bc	CS type	Kauz type	Dreb-B1a	Hap-A	Hap-II	Lr14-	Lr34-	Lr68-	Yr15-	Fhb1-	1BL.1BL	Non 7OE	Null	Glu-D1d	Pina-D1a	Pinb-D1b	Pinb-B2a	Ppo-A1b	Zds-A1a	NA	Pod-A1b	Psy-A1b	Psy-D1a	Psy-B1a or b	Wx-B1b	Hap-4A-C	H1g	Gs-D1a	Hap-L	Hap-L	Hap-T	Hap-C	Hap-A	Hap-1	TGW6-A1a
NX017	Ningchun 6	Ningxia	Modern		Rht-B1a	Rht-D1a	Vrn-A1a	Vrn-B1b	Vrn-D1a	Ppd-D1a	Rio Blanco Type	Sdr-B1b	Vp-1Bc	CS type	Kauz type	Dreb-B1a	Hap-C	Hap-II	Lr14-	Lr34+	Lr68-	Yr15-	Fhb1-	1BL.1BL	Non 7OE	Ax1 or Ax2*	Glu-D1d	Pina-D1a	Pinb-D1a	Pinb-B2a	Ppo-A1b	Zds-A1a	Pds-B1a	Pod-A1b	Psy-A1b	Psy-D1a	Psy-B1a or b	Wx-B1b	Hap-4A-C	H1g	Gs-D1a	Hap-L	Hap-L	Hap-T	Hap-C	Hap-A	Hap-1	TGW6-A1a
NX018	Ningchun 7	Ningxia	Modern		Rht-B1b	Rht-D1a	Vrn-A1a	vrn-B1	NA	Ppd-D1a	NW97S186 Type	Sdr-B1b	Vp-1Bc	CS type	Kauz type	Dreb-B1b	Hap-A	Hap-II	NA	Lr34-	Lr68-	Yr15-	Fhb1-	1BL.1BL	Non 7OE	Null	Glu-D1d	Pina-D1b	Pinb-D1a	Pinb-B2a	Ppo-A1b	Zds-A1a	Pds-B1a	Pod-A1a	Psy-A1b	Psy-D1a	Psy-B1a or b	Wx-B1a	Hap-4A-C	H1g	Gs-D1a	Hap-L	Hap-L	Hap-C	Hap-C	Hap-A	Hap-1	TGW6-A1a
NX019	Ningchun 8	Ningxia	Modern		Rht-B1a	Rht-D1a	vrn-A1	Vrn-B1b	Vrn-D1a	Ppd-D1a	NW97S186 Type	Sdr-B1b	Vp-1Ba,b	CS type	Kauz type	Dreb-B1b	Hap-C	Hap-II	Lr14-	Lr34-	Lr68-	Yr15-	Fhb1-	1BL.1BL	Non 7OE	Ax1 or Ax2*	Glu-D1a	Pina-D1a	Pinb-D1a	Pinb-B2b	Ppo-A1a	Zds-A1a	Pds-B1a	Pod-A1a	Psy-A1b	Psy-D1a	Psy-B1a or b	Wx-B1b	Hap-4A-T	H1g	Gs-D1a	Hap-L	Hap-H	Hap-T	Hap-C	Hap-A	others	TGW6-A1b
NX020	Ningchun 9	Ningxia	Modern		Rht-B1a	Rht-D1a	Vrn-A1a	vrn-B1	Vrn-D1a	Ppd-D1a	Rio Blanco Type	Sdr-B1b	Vp-1Bc	CS type	Westonia type	Dreb-B1a	Hap-A	Hap-II	Lr14-	Lr34-	Lr68-	Yr15-	Fhb1-	1BL.1BL	Non 7OE	Ax1 or Ax2*	Glu-D1a	Pina-D1a	Pinb-D1a	Pinb-B2a	Ppo-A1b	Zds-A1a	Pds-B1a	Pod-A1b	Psy-A1b	Psy-D1a	Psy-B1a or b	Wx-B1b	Hap-4A-C	H1g	Gs-D1b	Hap-L	NA	Hap-T	Hap-C	Hap-A	Hap-1	TGW6-A1a
NX021	Ningchun 10	Ningxia	Modern		Rht-B1a	Rht-D1a	vrn-A1	Vrn-B1b	Vrn-D1a	Ppd-D1a	Rio Blanco Type	Heterozygous	Vp-1Ba,b	CS type	Westonia type	Dreb-B1b	Hap-C	Hap-II	Lr14-	Lr34-	Lr68-	Yr15-	Fhb1-	1BL.1BL	7OE	Null	Glu-D1a	Pina-D1a	Pinb-D1a	Pinb-B2a	Ppo-A1b	Zds-A1a	Pds-B1a	Pod-A1b	Psy-A1b	Psy-D1a	Psy-B1a or b	Wx-B1b	Hap-4A-C	Heterozygous	Gs-D1a	Hap-L	NA	Hap-T	Hap-C	Hap-A	others	TGW6-A1a
NX022	Ningchun 11	Ningxia	Modern		Rht-B1a	Rht-D1b	Vrn-A1a	Vrn-B1b	Vrn-D1a	Ppd-D1a	Rio Blanco Type	Sdr-B1a	Vp-1Ba,b	CS type	Kauz type	Dreb-B1a	Hap-A	Hap-II	Lr14-	Lr34-	Lr68-	Yr15-	Fhb1-	1BL.1BL	Non 7OE	Null	Glu-D1d	Pina-D1a	Pinb-D1b	Pinb-B2a	Ppo-A1b	Zds-A1a	Pds-B1b	Pod-A1b	Psy-A1b	Psy-D1a	Psy-B1a or b	Wx-B1b	Hap-4A-C	H1g	Gs-D1a	Hap-L	Hap-H	Hap-T	Hap-C	Hap-A	Hap-1	TGW6-A1a
NX023	Ningchun 12	Ningxia	Modern		Rht-B1a	Rht-D1b	Vrn-A1a	Vrn-B1b	Heterozygous	Ppd-D1a	NW97S186 Type	Sdr-B1a	Vp-1Bc	CS type	Kauz type	Dreb-B1b	Hap-A	Hap-II	Lr14-	Lr34-	Lr68-	Yr15-	Fhb1-	1BL.1BL	Non 7OE	Null	Glu-D1d	Pina-D1a	Pinb-D1a	Pinb-B2a	Ppo-A1b	Zds-A1b	Pds-B1a	Pod-A1b	Psy-A1b	Psy-D1a	Psy-B1a or b	Wx-B1b	Hap-4A-C	H1g	Gs-D1a	Hap-L	Hap-H	Hap-T	Hap-C	Hap-G	Hap-1	TGW6-A1a
NX024	Ningchun 13	Ningxia	Modern		Rht-B1b	Rht-D1a	Vrn-A1a	vrn-B1	Vrn-D1a	Ppd-D1a	NW97S186 Type	Sdr-B1b	Vp-1Bc	CS type	Kauz type	Dreb-B1a	Hap-A	Hap-II	Lr14-	Lr34-	Lr68-	Yr15-	Fhb1-	1BL.1BL	Non 7OE	Null	Glu-D1a	Pina-D1a	Pinb-D1a	Pinb-B2a	Ppo-A1a	Zds-A1b	Pds-B1a	Pod-A1b	Psy-A1b	Psy-D1a	Psy-B1a or b	Wx-B1a	Hap-4A-C	H1g	Gs-D1a	Hap-L	Hap-L	Hap-C	Hap-C	Hap-A	Hap-1	TGW6-A1a
NX025	Ningchun 14	Ningxia	Modern		Rht-B1a	Rht-D1b	Vrn-A1a	vrn-B1	Vrn-D1a	Ppd-D1a	Rio Blanco Type	Sdr-B1a	Vp-1Bc	CS type	Kauz type	Dreb-B1a	Hap-A	Hap-II	Lr14-	Lr34-	Lr68-	Yr15-	Fhb1-	1BL.1BL	Non 7OE	Null	Glu-D1d	Pina-D1b	Pinb-D1a	Pinb-B2a	Ppo-A1b	Zds-A1b	Pds-B1b	Pod-A1b	Psy-A1b	Psy-D1a	Psy-B1a or b	Wx-B1b	Hap-4A-C	H1g	Gs-D1a	Hap-L	Hap-L	Hap-T	Hap-C	Hap-A	Hap-1	TGW6-A1a
NX026	Ningchun 15	Ningxia	Modern		Rht-B1a	Rht-D1b	Vrn-A1a	Vrn-B1b	Vrn-D1a	Ppd-D1a	Rio Blanco Type	Sdr-B1a	NA	CS type	Kauz type	Dreb-B1a	Hap-A	Hap-II	Lr14-	Lr34-	Lr68-	Yr15-	Fhb1-	1BL.1BL	Non 7OE	Null	Glu-D1d	Pina-D1b	Pinb-D1a	Pinb-B2a	Heterozygous	Zds-A1b	Pds-B1b	Pod-A1b	Psy-A1b	Psy-D1a	Psy-B1a or b	Wx-B1b	Hap-4A-C	H1g	Gs-D1a	Hap-L	Hap-L	Hap-T	Hap-C	Hap-A	Hap-1	TGW6-A1a
NX027	Ningchun 16	Ningxia	Modern		Rht-B1a	Rht-D1b	Vrn-A1a	Vrn-B1b	vrn-D1	Ppd-D1a	NW97S186 Type	Sdr-B1a	Vp-1Bc	CS type	Kauz type	Dreb-B1a	Hap-A	Hap-II	Lr14-	Lr34-	Lr68-	Yr15-	Fhb1-	1BL.1BL	Non 7OE	Null	Glu-D1d	Pina-D1a	Pinb-D1b	Pinb-B2a	Ppo-A1b	Zds-A1a	Pds-B1b	Pod-A1b	Psy-A1b	Psy-D1a	Psy-B1a or b	NA	Hap-4A-C	H1g	Gs-D1a	Hap-L	Hap-L	Hap-T	Hap-C	Hap-A	Hap-1	TGW6-A1a
NX028	Ningchun 17	Ningxia	Modern		Rht-B1a	Rht-D1b	Vrn-A1a	Vrn-B1b	Vrn-D1a	Ppd-D1a	NW97S186 Type	Sdr-B1a	Vp-1Bc	CS type	Kauz type	Dreb-B1a	Hap-A	Hap-II	Lr14-	Lr34-	Lr68-	Yr15-	Fhb1-	1BL.1BL	Non 7OE	Null	Glu-D1d	Pina-D1b	Pinb-D1a	Pinb-B2a	Heterozygous	Zds-A1b	Heterozygous	Pod-A1b	Psy-A1b	Psy-D1a	Psy-B1a or b	Wx-B1b	Hap-4A-C	H1g	Gs-D1a	Hap-L	Hap-L	Hap-T	Heterozygous	Hap-A	Hap-1	TGW6-A1a
NX029	Ningchun 18	Ningxia	Modern		Rht-B1a	Rht-D1b	Vrn-A1a	Vrn-B1b	vrn-D1	Ppd-D1a	NW97S186 Type	Sdr-B1a	Vp-1Bc	CS type	Kauz type	Dreb-B1b	Hap-A	Hap-II	Lr14+	Lr34-	Lr68-	Yr15-	Fhb1-	1BL.1BL	Non 7OE	Null	Glu-D1d	Pina-D1a	Pinb-D1a	Pinb-B2a	Heterozygous	Zds-A1b	Pds-B1a	Pod-A1b	Psy-A1b	Psy-D1a	Psy-B1a or b	Wx-B1b	Hap-4A-C	H1g	Gs-D1a	Hap-L	Hap-H	Hap-T	Hap-T	Hap-G	Hap-1	TGW6-A1a
NX030	Ningchun 19	Ningxia	Modern		Rht-B1b	Rht-D1a	Vrn-A1a	vrn-B1	vrn-D1	Ppd-D1a	Rio Blanco Type	Sdr-B1b	Vp-1Bc	Jagger type	Kauz type	Dreb-B1b	Hap-A	Hap-II	Lr14-	Lr34-	Lr68-	Yr15-	Fhb1-	1BL.1BL	Non 7OE	Null	Glu-D1d	Pina-D1b	Pinb-D1a	Pinb-B2b	Heterozygous	Zds-A1a	Pds-B1a	Pod-A1b	Psy-A1b	Psy-D1a	Psy-B1a or b	Wx-B1b	Hap-4A-T	H1g	Gs-D1a	Hap-L	Hap-L	Hap-T	Hap-C	Hap-A	Hap-1	TGW6-A1a
NX031	Ningchun 20	Ningxia	Modern		Rht-B1a	Rht-D1a	vrn-A1	vrn-B1	Vrn-D1a	Ppd-D1a	Rio Blanco Type	Sdr-B1b	Vp-1Bc	CS type	Westonia type	Dreb-B1b	Hap-A	Hap-II	Lr14-	Lr34+	Lr68-	Yr15-	Fhb1-	1BL.1BL	Non 7OE	Null	Glu-D1a	Pina-D1a	Pinb-D1a	Pinb-B2a	Ppo-A1b	Zds-A1a	Pds-B1a	Pod-A1b	Psy-A1b	Psy-D1a	Psy-B1a or b	Wx-B1b	Hap-4A-C	Heterozygous	Gs-D1b	Hap-L	Hap-L	Hap-T	Hap-C	Hap-A	Hap-1	TGW6-A1a
NX032	Ningchun 21	Ningxia	Modern		Rht-B1a	Rht-D1b	Vrn-A1a	vrn-B1	Heterozygous	Ppd-D1a	NW97S186 Type	Sdr-B1b	Vp-1Bc	CS type	Kauz type	Dreb-B1b	Hap-A	Hap-II	NA	Lr34-	Lr68-	Yr15-	Fhb1-	1BL.1RS	Non 7OE	Null	Glu-D1d	Pina-D1a	Pinb-D1b	Pinb-B2a	Ppo-A1a	Zds-A1a	Pds-B1a	Pod-A1a	Psy-A1b	Psy-D1a	Psy-B1a or b	Wx-B1b	Hap-4A-T	H1g	Gs-D1a	Hap-L	Hap-L	Hap-T	Hap-C	Hap-A	Hap-1	TGW6-A1a
NX033	Ningchun 22	Ningxia	Modern		Rht-B1b	Rht-D1a	Vrn-A1a	vrn-B1	Vrn-D1a	Ppd-D1a	Rio Blanco Type	Sdr-B1a	Vp-1Bc	Jagger type	Kauz type	Dreb-B1b	Hap-A	Hap-II	Lr14-	Lr34-	Lr68-	Yr15-	Fhb1-	1BL.1RS	Non 7OE	Null	Glu-D1d	Pina-D1b	Pinb-D1a	Pinb-B2a	Ppo-A1a	Zds-A1b	Pds-B1a	Pod-A1b	Psy-A1b	Psy-D1a	Psy-B1a or b	Wx-B1b	Hap-4A-C	H1g	Gs-D1a	Hap-L	Hap-L	Hap-C	Hap-C	Hap-A	Hap-1	TGW6-A1a
NX034	Ningchun 23	Ningxia	Modern		Rht-B1a	Rht-D1b	Vrn-A1a	vrn-B1	vrn-D1	Ppd-D1a	NW97S186 Type	Sdr-B1a	Vp-1Bc	CS type	Westonia type	Dreb-B1b	Hap-A	Hap-II	Lr14-	Lr34-	Lr68-	Yr15-	Fhb1-	1BL.1RS	Non 7OE	Null	Glu-D1d	Pina-D1a	Pinb-D1b	Pinb-B2b	Ppo-A1b	Zds-A1a	Pds-B1a	Pod-A1b	Psy-A1b	Psy-D1a	Psy-B1a or b	Wx-B1b	Hap-4A-C	H1g	Gs-D1a	Hap-L	Hap-L	Hap-T	Hap-C	Hap-A	Hap-1	TGW6-A1a
NX035	Ningchun 24	Ningxia	Modern		Rht-B1a	Rht-D1b	Vrn-A1a	Vrn-B1b	Vrn-D1a	Ppd-D1a	Rio Blanco Type	Sdr-B1a	Vp-1Bc	CS type	Kauz type	Dreb-B1a	Hap-A	Hap-II	Lr14-	Lr34-	Lr68-	Yr15-	Fhb1-	1BL.1BL	Non 7OE	Null	Glu-D1d	Pina-D1a	Pinb-D1b	Pinb-B2a	Ppo-A1a	Zds-A1a	Pds-B1b	Pod-A1b	Psy-A1b	Psy-D1a	Psy-B1a or b	Wx-B1b	Hap-4A-C	H1g	Gs-D1a	Hap-L	Hap-L	Hap-T	Hap-C	Hap-A	Hap-1	TGW6-A1a
NX036	Ningchun 27	Ningxia	Modern		Rht-B1a	Rht-D1a	vrn-A1	vrn-B1	Vrn-D1a	Ppd-D1a	Rio Blanco Type	Sdr-B1b	Vp-1Bc	Jagger type	Westonia type	Dreb-B1a	Hap-C	Hap-II	NA	Lr34-	Lr68+	Yr15-	Fhb1-	1BL.1BL	7OE	Ax1 or Ax2*	Glu-D1a	Pina-D1a	Pinb-D1a	Pinb-B2a	Ppo-A1b	Zds-A1a	Pds-B1a	Pod-A1a	Psy-A1b	Psy-D1a	Psy-B1c	Wx-B1a	Hap-4A-C	H1g	Gs-D1a	Hap-L	Hap-H	Hap-T	Hap-C	Hap-A	Hap-1	TGW6-A1a
NX037	Ningchun 29	Ningxia	Modern		Rht-B1b	Rht-D1a	Vrn-A1a	vrn-B1	vrn-D1	Ppd-D1a	NW97S186 Type	Sdr-B1b	Vp-1Bc	CS type	Kauz type	Dreb-B1a	Hap-A	Hap-II	Lr14-	Lr34-	Lr68-	Yr15-	Fhb1-	1BL.1BL	Non 7OE	Null	Glu-D1a	Pina-D1a	Pinb-D1a	Pinb-B2a	Ppo-A1a	Zds-A1b	Pds-B1a	Pod-A1b	Psy-A1b	Psy-D1a	Psy-B1a or b	Wx-B1a	Hap-4A-C	H1g	Gs-D1a	Hap-L	Hap-L	Hap-C	Hap-C	Hap-A	Hap-1	TGW6-A1a
NX038	Ningchun 30	Ningxia	Modern		Rht-B1a	Rht-D1a	Vrn-A1a	Vrn-B1b	Vrn-D1a	Ppd-D1a	NW97S186 Type	Sdr-B1a	Vp-1Ba,b	CS type	Westonia type	Dreb-B1a	Hap-A	Hap-II	Lr14-	Lr34-	Lr68-	Yr15-	Fhb1-	1BL.1BL	Non 7OE	Null	Glu-D1a	Pina-D1a	Pinb-D1a	Pinb-B2b	Ppo-A1a	Zds-A1a	Pds-B1a	Pod-A1a	Psy-A1b	Psy-D1a	Psy-B1a or b	Wx-B1b	Hap-4A-C	H1g	Gs-D1a	Hap-L	Hap-H	Hap-T	Hap-C	Hap-G	Hap-1	TGW6-A1a
NX039	Ningchun 31	Ningxia	Modern		Rht-B1a	Rht-D1b	vrn-A1	NA	Vrn-D1a	Ppd-D1a	Rio Blanco Type	Sdr-B1b	Vp-1Bc	CS type	Kauz type	Dreb-B1b	Hap-A	Hap-II	Lr14-	Lr34-	NA	NA	Fhb1-	NA	Non 7OE	Ax1 or Ax2*	Glu-D1d	Pina-D1b	Pinb-D1a	Pinb-B2a	Ppo-A1a	Zds-A1b	Pds-B1a	Pod-A1b	Psy-A1b	Psy-D1a	Psy-B1a or b	Wx-B1b	Hap-4A-C	H1g	Gs-D1b	Hap-L	Hap-L	Hap-T	Hap-C	Hap-A	Hap-1	TGW6-A1a
NX040	Ningchun 32	Ningxia	Modern		Rht-B1a	Rht-D1a	Vrn-A1a	Vrn-B1b	vrn-D1	Ppd-D1a	NW97S186 Type	Sdr-B1a	Vp-1Bc	CS type	Kauz type	Dreb-B1a	Hap-A	Hap-II	Lr14-	Lr34-	Lr68-	Yr15-	Fhb1-	1BL.1BL	Non 7OE	Null	Glu-D1d	Pina-D1a	Pinb-D1b	Pinb-B2a	Ppo-A1b	Zds-A1a	Pds-B1b	Pod-A1b	Psy-A1b	Psy-D1a	Psy-B1a or b	Wx-B1a	Hap-4A-C	H1g	Gs-D1a	Hap-L	Hap-L	Hap-T	Hap-C	Hap-A	Hap-1	TGW6-A1a
NX041	Ningchun 11	Ningxia	Modern		Rht-B1b	Rht-D1a	Vrn-A1a	vrn-B1	Vrn-D1a	Ppd-D1a	Rio Blanco Type	Sdr-B1a	Vp-1Bc	Jagger type	Kauz type	Dreb-B1b	Hap-A	Hap-II	Lr14-	Lr34-	Lr68-	Yr15-	Fhb1-	1BL.1RS	Non 7OE	Null	Glu-D1d	Pina-D1b	Pinb-D1a	Pinb-B2a	Ppo-A1a	Zds-A1b	Pds-B1a	Pod-A1b	Psy-A1b	Psy-D1a	Psy-B1a or b	Wx-B1b	Hap-4A-C	H1g	Gs-D1a	Hap-L	Hap-L	Hap-T	Hap-C	Hap-A	Hap-1	TGW6-A1a
NX042	Ningchun 34	Ningxia	Modern		Rht-B1a	Rht-D1a	vrn-A1	vrn-B1	Vrn-D1a	Ppd-D1a	Rio Blanco Type	NA	Vp-1Ba,b	CS type	Westonia type	Dreb-B1b	Hap-C	Hap-I	Lr14-	Heterozygous	Heterozygous	Yr15-	Fhb1-	1BL.1BL	Non 7OE	Ax1 or Ax2*	Glu-D1a	Pina-D1a	Pinb-D1a	Pinb-B2a	Heterozygous	Zds-A1a	Pds-B1a	Pod-A1b	Psy-A1b	Heterozygous	Psy-B1a or b	Wx-B1b	Hap-4A-C	H1g	Gs-D1a	Hap-L	Hap-L	Hap-T	Hap-C	Hap-A	Hap-1	TGW6-A1a
NX043	Ningchun 35	Ningxia	Modern		Rht-B1b	Rht-D1a	Vrn-A1a	Vrn-B1b	Vrn-D1a	Ppd-D1a	Rio Blanco Type	Sdr-B1a	Vp-1Bc	CS type	Kauz type	Dreb-B1a	Hap-A	Hap-II	Lr14+	Lr34-	Lr68-	Yr15-	Fhb1-	1BL.1BL	Non 7OE	Null	Glu-D1a	Pina-D1b	Pinb-D1a	Pinb-B2a	Ppo-A1b	Zds-A1b	Pds-B1a	Pod-A1b	Psy-A1b	Psy-D1a	Psy-B1a or b	Wx-B1b	Hap-4A-C	H1g	Gs-D1a	Hap-L	Hap-L	Hap-T	Hap-C	Hap-G	Hap-1	TGW6-A1a
NX044	Ningchun 36	Ningxia	Modern		Rht-B1a	Rht-D1a	vrn-A1	Vrn-B1b	NA	Ppd-D1a	NA	Sdr-B1b	Vp-1Ba,b	NA	Westonia type	Dreb-B1b	Hap-C	Hap-II	Lr14-	Lr34-	Lr68-	Yr15-	Fhb1-	1BL.1BL	7OE	Null	Glu-D1d	Pina-D1a	Pinb-D1a	Pinb-B2a	Ppo-A1b	Zds-A1a	Pds-B1a	Pod-A1b	Psy-A1b	Psy-D1a	Psy-B1a or b	Wx-B1b	Hap-4A-C	Heterozygous	Gs-D1a	Hap-L	Hap-L	Hap-T	Hap-C	Hap-A	Hap-1	TGW6-A1a
NX045	Ningchun 37	Ningxia	Modern		Rht-B1a	Rht-D1a	vrn-A1	NA	Heterozygous	Ppd-D1a	NW97S186 Type	Sdr-B1b	Vp-1Ba,b	CS type	NA	Dreb-B1a	Hap-A	Hap-II	Lr14+	Lr34-	Lr68-	Yr15-	Fhb1-	1BL.1BL	7OE	Null	Glu-D1a	Pina-D1a	Pinb-D1a	Pinb-B2a	Ppo-A1b	Zds-A1a	Pds-B1a	Pod-A1a	Psy-A1b	Psy-D1a	Psy-B1a or b	Wx-B1b	Hap-4A-C	H1g	Gs-D1a	Hap-L	Hap-L	Hap-T	Hap-C	Hap-A	Hap-1	TGW6-A1a
NX046	Ningchun 38	Ningxia	Modern		Rht-B1b	Rht-D1a	Vrn-A1a	vrn-B1	Vrn-D1a	Ppd-D1a	NW97S186 Type	Sdr-B1a	Vp-1Bc	CS type	Kauz type	Dreb-B1b	Hap-C	Hap-II	Lr14-	Lr34-	Lr68-	Yr15-	Fhb1-	1BL.1RS	Non 7OE	Null	Glu-D1d	Pina-D1a	Pinb-D1a	Pinb-B2b	Ppo-A1b	Zds-A1a	Pds-B1a	Pod-A1b	Psy-A1b	Psy-D1a	Psy-B1a or b	Wx-B1b	Hap-4A-T	H1g	Gs-D1a	Hap-L	Hap-L	Hap-T	Hap-C	Hap-A	Hap-1	TGW6-A1a
NX047	Ningchun 39	Ningxia	Modern		Rht-B1a	Rht-D1b	Vrn-A1a	vrn-B1	Vrn-D1a	Ppd-D1a	NW97S186 Type	Sdr-B1a	Vp-1Bc	CS type	Kauz type	Dreb-B1a	Hap-A	Hap-II	Lr14-	Lr34-	Lr68-	Yr15-	Fhb1-	1BL.1BL	Non 7OE	Null	Glu-D1d	Pina-D1a	Pinb-D1b	Pinb-B2a	Ppo-A1b	Zds-A1a	Pds-B1b	Pod-A1b	Psy-A1b	Psy-D1a	Psy-B1a or b	Wx-B1b	Hap-4A-C	H1g	Gs-D1a	Hap-L	Hap-L	Hap-T	Hap-C	Hap-A	Hap-1	TGW6-A1a
NX048	Ningchun 40	Ningxia	Modern		Rht-B1a	Rht-D1a	Vrn-A1a	vrn-B1	NA	Ppd-D1a	NW97S186 Type	Sdr-B1a	Vp-1Bc	CS type	Kauz type	Dreb-B1a	Hap-A	Hap-II	Lr14-	Lr34-	Lr68-	Yr15-	Fhb1-	1BL.1BL	Non 7OE	Null	Glu-D1d	Pina-D1a	Pinb-D1a	Pinb-B2a	Ppo-A1a	Zds-A1a	Pds-B1a	Pod-A1a	Psy-A1b	Psy-D1a	Psy-B1a or b	Wx-B1b	Hap-4A-C	H1g	Gs-D1a	Hap-L	Hap-L	Hap-T	Hap-C	Hap-G	others	TGW6-A1a
NX049	Ningchun 41	Ningxia	Modern		Rht-B1b	Rht-D1a	Vrn-A1a	vrn-B1	Heterozygous	Ppd-D1a	NW97S186 Type	Sdr-B1b	Vp-1Bc	CS type	Kauz type	Dreb-B1b	Hap-A	Hap-II	Lr14+	Lr34-	Lr68-	Yr15-	Fhb1-	1BL.1RS	Non 7OE	NA	Glu-D1d	Pina-D1b	Pinb-D1a	Pinb-B2a	Ppo-A1a	Zds-A1b	Pds-B1b	Pod-A1b	NA	Psy-D1a	Psy-B1a or b	Wx-B1b	Hap-4A-C	H1g	Gs-D1a	Hap-L	Hap-L	Hap-T	Hap-C	Hap-A	Hap-1	TGW6-A1a
NX050	Ningchun 42	Ningxia	Modern		Rht-B1a	Rht-D1b	Vrn-A1a	vrn-B1	Vrn-D1a	Ppd-D1a	NW97S186 Type	Sdr-B1a	Vp-1Bc	CS type	Westonia type	Dreb-B1b	Hap-A	Hap-II	Lr14-	Lr34-	Lr68-	Yr15-	Fhb1-	1BL.1BL	Non 7OE	Null	Glu-D1d	Pina-D1a	Pinb-D1b	Pinb-B2a	Ppo-A1b	Zds-A1a	Pds-B1a	Pod-A1b	Psy-A1b	Psy-D1a	Psy-B1a or b	Wx-B1b	Hap-4A-C	H1g	Gs-D1a	Hap-L	Hap-L	Hap-T	Hap-C	Hap-A	Hap-1	TGW6-A1a
NX051	Ningchun 43	Ningxia	Modern		Rht-B1a	Rht-D1b	Vrn-A1a	NA	Vrn-D1a	Ppd-D1a	NW97S186 Type	Sdr-B1a	Vp-1Bc	CS type	Kauz type	Dreb-B1b	Hap-A	Hap-II	Lr14+	Lr34-	Lr68-	NA	Fhb1-	1BL.1RS	Non 7OE	Null	Glu-D1d	Pina-D1b	Pinb-D1a	Pinb-B2b	Ppo-A1b	NA	Pds-B1a	Pod-A1a	Psy-A1b	Psy-D1a	Psy-B1a or b	Wx-B1b	Hap-4A-C	H1g	Gs-D1a	Hap-L	Hap-L	Hap-T	Hap-C	Hap-A	Hap-1	TGW6-A1b
NX052	Ningchun 44	Ningxia	Modern		Rht-B1b	Rht-D1a	Vrn-A1a	vrn-B1	Heterozygous	Ppd-D1a	Rio Blanco Type	Sdr-B1a	Vp-1Bc	CS type	Westonia type	Dreb-B1b	Hap-A	Hap-II	Lr14-	Lr34-	Lr68-	Yr15-	Fhb1-	1BL.1RS	Non 7OE	Null	Glu-D1d	Pina-D1b	Pinb-D1a	Pinb-B2a	Ppo-A1b	Zds-A1a	Pds-B1b	Pod-A1b	Psy-A1b	Psy-D1a	Psy-B1a or b	Wx-B1b	Hap-4A-C	H1g	Gs-D1a	Hap-L	Hap-L	Hap-T	Hap-C	Hap-A	Hap-1	TGW6-A1a
NX053	Ningchun 45	Ningxia	Modern		Rht-B1a	Rht-D1a	vrn-A1	vrn-B1	NA	Ppd-D1a	Rio Blanco Type	Sdr-B1b	Vp-1Bc	NA	Westonia type	Dreb-B1a	Hap-C	Hap-II	NA	Lr34-	Lr68+	Yr15-	Fhb1-	1BL.1BL	7OE	Ax1 or Ax2*	Glu-D1a	Pina-D1a	Pinb-D1a	Pinb-B2a	Ppo-A1a	Zds-A1a	Pds-B1a	Pod-A1a	Psy-A1b	Psy-D1a	Psy-B1c	Wx-B1a	Hap-4A-C	H1g	Gs-D1a	Hap-L	Hap-H	Hap-T	Hap-C	Hap-A	Hap-1	TGW6-A1a
NX054	Ningchun 46	Ningxia	Modern		Rht-B1a	Rht-D1b	Vrn-A1a	Vrn-B1b	Vrn-D1a	Ppd-D1a	Rio Blanco Type	Sdr-B1a	Vp-1Ba,b	CS type	Kauz type	Dreb-B1a	Hap-A	Hap-II	Lr14-	Lr34-	Lr68-	Yr15-	Fhb1-	1BL.1RS	Non 7OE	Null	Glu-D1d	Pina-D1b	Pinb-D1a	Pinb-B2a	Ppo-A1a	Zds-A1a	Pds-B1b	Pod-A1b	Psy-A1b	Psy-D1a	Psy-B1a or b	Wx-B1b	Hap-4A-C	H1g	Gs-D1a	Hap-L	Hap-L	Hap-T	Hap-C	Hap-G	others	TGW6-A1a
NX055	Ningchun 47	Ningxia	Modern		Rht-B1a	Rht-D1b	Vrn-A1a	Vrn-B1b	vrn-D1	Ppd-D1a	NW97S186 Type	Sdr-B1a	Vp-1Bc	CS type	Kauz type	Dreb-B1a	Hap-A	Hap-II	Lr14-	Lr34-	Lr68-	Yr15-	Fhb1-	1BL.1BL	Non 7OE	Null	Glu-D1d	Pina-D1a	Pinb-D1b	Pinb-B2a	Ppo-A1b	Zds-A1a	Pds-B1b	Pod-A1b	Psy-A1b	Psy-D1a	Psy-B1a or b	Wx-B1b	Hap-4A-C	H1g	Gs-D1a	Hap-L	Hap-L	Hap-T	Hap-C	Hap-A	Hap-1	TGW6-A1a
NX056	Ningchun 48	Ningxia	Modern		Rht-B1a	Rht-D1a	Vrn-A1a	vrn-B1	Vrn-D1a	Ppd-D1a	NW97S186 Type	Sdr-B1a	Vp-1Bc	CS type	Kauz type	Dreb-B1a	Hap-A	Hap-II	Lr14-	Lr34-	Lr68-	Yr15-	Fhb1-	1BL.1BL	Non 7OE	Null	Glu-D1d	Pina-D1a	Pinb-D1a	Pinb-B2a	Ppo-A1a	Zds-A1a	Pds-B1a	Pod-A1b	Psy-A1b	Psy-D1a	Psy-B1a or b	Wx-B1b	Hap-4A-C	H1g	Gs-D1a	Hap-L	Hap-L	Hap-T	Hap-C	Hap-G	others	TGW6-A1a
NX057	Ningchun 49	Ningxia	Modern		Rht-B1a	Rht-D1a	vrn-A1	vrn-B1	Heterozygous	Ppd-D1a	Rio Blanco Type	Sdr-B1b	Vp-1Bc	Jagger type	Westonia type	Dreb-B1a	Hap-C	Hap-II	NA	Lr34-	Lr68-	Yr15-	Fhb1-	1BL.1BL	7OE	Ax1 or Ax2*	Glu-D1d	Pina-D1a	Pinb-D1a	Pinb-B2a	Ppo-A1a	Zds-A1a	Pds-B1a	Pod-A1a	Psy-A1b	Psy-D1a	Psy-B1a or b	Wx-B1a	Hap-4A-C	H1g	Gs-D1a	Hap-L	Hap-L	Hap-T	Hap-C	Hap-A	Hap-1	TGW6-A1a
NX058	Ningchun 50	Ningxia	Modern		Rht-B1a	Rht-D1b	Vrn-A1a	Vrn-B1b	Vrn-D1a	Ppd-D1a	NW97S186 Type	Sdr-B1a	Vp-1Bc	CS type	Kauz type	Dreb-B1a	Hap-A	Hap-II	Lr14-	Lr34-	Lr68-	Yr15-	Fhb1-	1BL.1BL	Non 7OE	Null	Glu-D1d	Pina-D1a	Pinb-D1b	Pinb-B2a	Ppo-A1b	Zds-A1a	Pds-B1b	Pod-A1b	Psy-A1b	Psy-D1a	Psy-B1a or b	Wx-B1b	Hap-4A-C	H1g	Gs-D1a	Hap-L	Hap-L	Hap-T	Hap-C	Hap-A	Hap-1	TGW6-A1a
NX059	Ningchun 51	Ningxia	Modern		Rht-B1a	Rht-D1b	Vrn-A1a	vrn-B1	Vrn-D1a	Ppd-D1a	NW97S186 Type	Sdr-B1a	Vp-1Bc	CS type	Kauz type	Dreb-B1a	Hap-A	Hap-II	Lr14-	Lr34-	Lr68-	Yr15-	Fhb1-	1BL.1BL	Non 7OE	Null	Glu-D1d	Pina-D1a	Pinb-D1b	Pinb-B2a	Ppo-A1b	Zds-A1b	Pds-B1b	Pod-A1b	Psy-A1b	Psy-D1a	Psy-B1a or b	Wx-B1b	Hap-4A-C	H1g	Gs-D1a	Hap-L	Hap-L	Hap-T	Hap-C	Hap-A	Hap-1	TGW6-A1a
NX060	Ningchun 52	Ningxia	Modern		Rht-B1b	Rht-D1a	Vrn-A1a	vrn-B1	Vrn-D1a	Ppd-D1a	NW97S186 Type	Sdr-B1a	Vp-1Bc	CS type	Kauz type	Dreb-B1b	Hap-A	Hap-II	Lr14-	Lr34-	Lr68-	Yr15-	Fhb1-	1BL.1RS	Non 7OE	Null	Glu-D1d	Pina-D1b	Pinb-D1a	Pinb-B2a	Ppo-A1b	Zds-A1a	Pds-B1b	Pod-A1b	Psy-A1b	Psy-D1a	Psy-B1a or b	Wx-B1b	Hap-4A-C	H1g	Gs-D1a	Hap-L	Hap-L	Hap-T	Hap-C	Hap-A	Hap-1	TGW6-A1a
NX061	Moba 66	Mexico	Foreign cultivars	Founder parent	Rht-B1b	Rht-D1a	Vrn-A1a	vrn-B1	Vrn-D1a	Ppd-D1a	Rio Blanco Type	Sdr-B1b	Vp-1Bc	CS type	Kauz type	Dreb-B1b	Hap-A	Hap-I	Lr14+	Lr34-	Lr68-	Yr15-	Fhb1-	1BL.1BL	Non 7OE	Null	Glu-D1a	Pina-D1b	Pinb-D1a	Pinb-B2a	Ppo-A1a	Zds-A1b	Pds-B1a	Pod-A1b	Psy-A1b	Psy-D1a	Psy-B1a or b	Wx-B1b	Hap-4A-C	H1g	GS-D1a	Hap-L	Hap-L	Hap-C	Hap-C	Hap-G	others	TGW6-A1a
NX062	Abbondanza	Italy	Foreign cultivars	Founder parent	Rht-B1a	Rht-D1a	Vrn-A1a	Vrn-B1b	Vrn-D1a	Ppd-D1a	Rio Blanco Type	Sdr-B1b	Vp-1Bc	Jagger type	Westonia type	Dreb-B1a	Hap-C	Hap-I	Lr14+	Lr34-	Lr68-	Yr15-	Fhb1-	1BL.1BL	Non 7OE	Null	Glu-D1a	Pina-D1a	Pinb-D1a	Pinb-B2a	Ppo-A1a	Zds-A1a	Pds-B1b	Pod-A1b	Psy-A1b	Psy-D1a	Psy-B1a or b	Wx-B1a	Hap-4A-C	H1g	Gs-D1b	Hap-L	Hap-L	Hap-T	Hap-C	Hap-A	Hap-1	TGW6-A1a
NX063	Doudi 1	Ningxia	Modern		Rht-B1b	Heterozygous	Vrn-A1a	vrn-B1	vrn-D1	Ppd-D1a	NW97S186 Type	Sdr-B1b	Vp-1Bc	CS type	Westonia type	Dreb-B1b	Hap-A	Hap-II	NA	Lr34-	Lr68-	Yr15-	Fhb1-	1BL.1BL	Non 7OE	Null	Glu-D1a	Pina-D1a	Pinb-D1b	Pinb-B2a	Ppo-A1a	Zds-A1a	Pds-B1a	Pod-A1a	Psy-A1b	Psy-D1a	Psy-B1a or b	Wx-B1a	Hap-4A-C	H1g	Gs-D1a	Hap-L	Hap-L	Hap-T	Hap-C	Hap-A	Hap-1	TGW6-A1a
NX064	Hongtu	Ningxia	Modern		Rht-B1a	Rht-D1a	Vrn-A1a	vrn-B1	Vrn-D1a	Ppd-D1a	NW97S186 Type	NA	Vp-1Bc	CS type	Westonia type	Dreb-B1a	Hap-A	Hap-II	NA	Lr34-	Lr68-	Yr15-	Fhb1-	1BL.1BL	Non 7OE	Null	Glu-D1a	Pina-D1a	Pinb-D1b	Pinb-B2a	Ppo-A1a	Zds-A1a	Pds-B1b	Pod-A1b	Psy-A1b	Psy-D1a	Psy-B1a or b	Wx-B1b	Hap-4A-C	H1g	Gs-D1a	Hap-L	Hap-L	Hap-T	Hap-C	Hap-G	Hap-1	TGW6-A1a
NX065	Sonora 64	Mexico	Foreign cultivars		Rht-B1b	Rht-D1a	vrn-A1	vrn-B1	Vrn-D1a	Ppd-D1a	Rio Blanco Type	Sdr-B1a	Vp-1Bc	CS type	Kauz type	Dreb-B1b	Hap-C	Hap-II	Lr14-	Lr34+	Lr68-	Yr15-	Fhb1-	1BL.1BL	7OE	Null	Glu-D1a	Pina-D1b	Pinb-D1a	Pinb-B2a	Ppo-A1a	Zds-A1b	Pds-B1a	Pod-A1b	Psy-A1b	Psy-D1a	Psy-B1a or b	Wx-B1b	Hap-4A-C	H1g	Gs-D1a	Hap-L	Hap-L	Hap-T	Hap-C	Hap-A	Hap-1	TGW6-A1a
NX066	Ningchun 304	Ningxia	Modern		Rht-B1b	Rht-D1a	Vrn-A1a	vrn-B1	NA	Ppd-D1a	NW97S186 Type	Sdr-B1b	Vp-1Bc	CS type	Westonia type	Dreb-B1b	Hap-A	Hap-II	Lr14-	Lr34-	Lr68-	Yr15-	Fhb1-	1BL.1BL	Non 7OE	Null	Glu-D1d	Pina-D1a	Pinb-D1b	Pinb-B2a	Ppo-A1a	Zds-A1a	Pds-B1a	Pod-A1a	Psy-A1b	Psy-D1a	Psy-B1a or b	Wx-B1a	Hap-4A-T	H1g	Gs-D1a	Hap-L	Hap-L	Hap-T	Hap-C	Hap-A	Hap-1	TGW6-A1a
NX067	Longchun 7	Gansu	Modern		Rht-B1a	Rht-D1a	Vrn-A1a	vrn-B1	Vrn-D1a	Ppd-D1a	Rio Blanco Type	Sdr-B1b	Vp-1Bc	Jagger type	Westonia type	Dreb-B1b	Hap-C	Hap-II	Lr14-	Lr34-	Lr68-	Yr15-	Fhb1-	1BL.1BL	Non 7OE	Ax1 or Ax2*	Glu-D1d	Pina-D1a	Pinb-D1a	Pinb-B2a	Ppo-A1a	Zds-A1a	Pds-B1a	Pod-A1b	Psy-A1b	Psy-D1a	Psy-B1a or b	Wx-B1b	Hap-4A-C	H1g	Gs-D1a	Hap-L	Hap-L	Hap-T	NA	NA	NA	TGW6-A1b
NX068	84 Jia	Ningxia	Modern		Rht-B1b	Rht-D1a	Vrn-A1a	vrn-B1	vrn-D1	Ppd-D1a	Rio Blanco Type	Sdr-B1a	Vp-1Bc	CS type	Kauz type	Dreb-B1a	Hap-A	Hap-II	Lr14-	Lr34-	Lr68-	Yr15-	Fhb1-	1BL.1BL	Non 7OE	Ax1 or Ax2*	Glu-D1a	Pina-D1a	Pinb-D1a	Pinb-B2a	Ppo-A1a	Zds-A1a	Pds-B1a	Pod-A1a	Psy-A1b	Psy-D1a	Psy-B1a or b	Wx-B1b	Hap-4A-C	H1g	Gs-D1a	Hap-L	Hap-L	Hap-T	Hap-C	Hap-G	Hap-1	TGW6-A1a
NX069	Yong 368	Ningxia	Modern		Rht-B1b	Rht-D1a	Vrn-A1a	vrn-B1	vrn-D1	Ppd-D1a	NW97S186 Type	Sdr-B1b	Vp-1Bc	CS type	Kauz type	Dreb-B1b	Hap-A	Hap-II	Lr14-	Lr34-	Lr68-	Yr15-	Fhb1-	1BL.1RS	Non 7OE	Ax1 or Ax2*	Glu-D1d	Pina-D1a	Pinb-D1a	Pinb-B2a	Ppo-A1a	Zds-A1b	Pds-B1a	Pod-A1b	Psy-A1b	Psy-D1a	Psy-B1a or b	Wx-B1b	Hap-4A-C	H1g	Gs-D1a	Hap-L	Hap-L	Hap-T	Hap-T	Hap-G	Hap-1	TGW6-A1a
NX070	Yongliang 15	Ningxia	Modern		Rht-B1b	Rht-D1a	Vrn-A1a	vrn-B1	NA	Ppd-D1a	NW97S186 Type	Sdr-B1a	Vp-1Bc	CS type	Kauz type	Dreb-B1a	Hap-A	Hap-II	Lr14+	Lr34-	Lr68-	Yr15-	Fhb1-	1BL.1BL	Non 7OE	Null	Glu-D1d	Pina-D1a	Pinb-D1b	Pinb-B2a	Ppo-A1b	Zds-A1b	Pds-B1b	Pod-A1b	Psy-A1b	Psy-D1a	Psy-B1a or b	Wx-B1b	Hap-4A-C	H1g	Gs-D1a	Hap-L	Hap-L	Hap-C	Hap-C	Hap-G	Hap-1	TGW6-A1a
NX071	Ning J 210	Ningxia	Modern		Rht-B1a	Rht-D1b	Vrn-A1a	Vrn-B1b	NA	Ppd-D1a	Rio Blanco Type	Sdr-B1b	Vp-1Bc	CS type	Kauz type	Dreb-B1a	Hap-A	Hap-II	NA	Lr34-	Lr68-	Yr15-	Fhb1-	1BL.1BL	Non 7OE	Null	Glu-D1d	Pina-D1b	Heterozygous	Pinb-B2a	Ppo-A1b	NA	Pds-B1b	Pod-A1b	Psy-A1b	Psy-D1a	Psy-B1a or b	Wx-B1b	Hap-4A-C	H1g	Gs-D1a	Hap-L	Hap-L	Hap-T	Hap-C	Hap-A	Hap-1	TGW6-A1a
NX072	Beijing 8	Beijing	Modern	Founder parent	Rht-B1a	Rht-D1a	vrn-A1	vrn-B1	vrn-D1	Ppd-D1a	Rio Blanco Type	Sdr-B1a	Vp-1Ba,b	Jagger type	Westonia type	Dreb-B1a	Hap-A	Hap-II	NA	Lr34-	Heterozygous	Yr15-	Fhb1-	1BL.1BL	Non 7OE	Null	Glu-D1a	Pina-D1a	Pinb-D1a	Pinb-B2b	Ppo-A1a	Zds-A1b	Pds-B1a	Pod-A1b	Psy-A1b	Psy-D1a	Psy-B1a or b	Wx-B1a	Hap-4A-C	H1g	Gs-D1a	Hap-L	Hap-L	Hap-T	Hap-C	Hap-G	Hap-1	TGW6-A1b
NX073	Chuanjie 1	Ningxia	Modern		Rht-B1b	Rht-D1a	Vrn-A1a	vrn-B1	vrn-D1	Ppd-D1a	NW97S186 Type	Sdr-B1b	Vp-1Bc	CS type	Kauz type	Dreb-B1b	Hap-A	Hap-II	Lr14-	Lr34-	Heterozygous	Yr15-	Fhb1-	Heterozygous	Non 7OE	Ax1 or Ax2*	Glu-D1d	Pina-D1a	Pinb-D1a	Pinb-B2a	Ppo-A1a	Zds-A1b	Pds-B1a	Pod-A1b	Psy-A1b	Psy-D1a	Psy-B1a or b	Wx-B1b	Hap-4A-C	H1g	Gs-D1a	Hap-L	Hap-L	Hap-T	Hap-T	Hap-G	Hap-1	TGW6-A1a
NX074	Chuanjie 2	Ningxia	Modern		Rht-B1b	Rht-D1a	Vrn-A1a	vrn-B1	Heterozygous	Ppd-D1a	NW97S186 Type	Sdr-B1b	Vp-1Bc	CS type	Kauz type	Dreb-B1b	Hap-A	Hap-II	Lr14-	Lr34-	Lr68-	Yr15-	Fhb1-	1BL.1RS	Non 7OE	Ax1 or Ax2*	Glu-D1d	Pina-D1a	Pinb-D1a	Pinb-B2a	Ppo-A1a	Zds-A1b	Pds-B1a	Pod-A1b	Psy-A1b	Psy-D1a	Psy-B1a or b	Wx-B1b	Hap-4A-C	H1g	Gs-D1a	Hap-L	Hap-L	Hap-T	Hap-T	Hap-G	Hap-1	TGW6-A1a
NX075	Chuanjie 3	Ningxia	Modern		Rht-B1a	Rht-D1a	Vrn-A1a	Vrn-B1b	vrn-D1	Ppd-D1a	NW97S186 Type	Sdr-B1b	Vp-1Bc	CS type	Kauz type	Dreb-B1a	Hap-A	Hap-II	NA	Lr34-	Lr68-	Yr15-	Fhb1-	1BL.1BL	Non 7OE	Ax1 or Ax2*	Glu-D1a	Pina-D1a	Pinb-D1a	Pinb-B2a	Heterozygous	Zds-A1b	Pds-B1b	Pod-A1a	Psy-A1b	Psy-D1a	Psy-B1a or b	Wx-B1b	Hap-4A-C	H1g	Gs-D1a	Hap-L	Hap-H	Hap-T	Hap-C	Hap-A	Hap-1	TGW6-A1a
NX076	Chuanjie 4	Ningxia	Modern		Rht-B1b	Rht-D1a	Vrn-A1a	vrn-B1	vrn-D1	Ppd-D1a	NW97S186 Type	Sdr-B1b	Vp-1Bc	CS type	Kauz type	Dreb-B1b	Hap-A	Hap-II	Lr14-	Lr34-	Lr68-	Yr15-	Fhb1-	Heterozygous	Non 7OE	Ax1 or Ax2*	Glu-D1d	Pina-D1a	Pinb-D1a	Pinb-B2a	Ppo-A1a	Zds-A1b	Pds-B1a	Pod-A1b	Psy-A1b	Psy-D1a	Psy-B1a or b	Wx-B1b	Hap-4A-C	H1g	Gs-D1a	Hap-L	Hap-L	Hap-T	Hap-T	Hap-G	Hap-1	TGW6-A1a
NX077	Chuanjie 5	Ningxia	Modern		Rht-B1a	Rht-D1b	Vrn-A1a	vrn-B1	Vrn-D1a	Ppd-D1a	Rio Blanco Type	Sdr-B1a	Vp-1Bc	CS type	Kauz type	Dreb-B1b	Hap-A	Hap-II	Lr14-	Lr34-	Lr68-	Yr15-	Fhb1-	1BL.1RS	Non 7OE	Null	Glu-D1d	Pina-D1b	Pinb-D1a	Pinb-B2a	Ppo-A1b	Zds-A1a	Pds-B1a	Pod-A1b	Psy-A1b	Psy-D1a	Psy-B1a or b	Wx-B1b	Hap-4A-C	H1g	Gs-D1a	Hap-L	Hap-L	Hap-C	Hap-C	Hap-A	Hap-1	TGW6-A1b
NX078	Chuanjie 6	Ningxia	Modern		Rht-B1b	Rht-D1a	Vrn-A1a	vrn-B1	vrn-D1	Ppd-D1a	NW97S186 Type	Sdr-B1b	Vp-1Bc	CS type	Kauz type	Dreb-B1b	Hap-A	Hap-II	Lr14-	Lr34-	Lr68-	Yr15-	Fhb1-	Heterozygous	Non 7OE	Ax1 or Ax2*	Glu-D1d	Pina-D1a	Pinb-D1a	Pinb-B2a	Ppo-A1a	Zds-A1b	Pds-B1a	Pod-A1b	Psy-A1b	Psy-D1a	Psy-B1a or b	Wx-B1b	Hap-4A-C	H1g	Gs-D1a	Hap-L	Hap-L	Hap-T	Hap-T	Hap-G	Hap-1	TGW6-A1a
NX079	Chunshan 1	Ningxia	Modern		Rht-B1a	Rht-D1a	Vrn-A1a	Vrn-B1b	Vrn-D1a	Ppd-D1a	NW97S186 Type	Sdr-B1a	Vp-1Bc	CS type	Westonia type	Dreb-B1b	Hap-A	Hap-II	NA	Lr34-	Lr68-	Yr15-	Fhb1-	NA	Non 7OE	Null	Glu-D1a	Pina-D1a	Pinb-D1a	Pinb-B2a	Ppo-A1a	Zds-A1b	Pds-B1a	Pod-A1a	Psy-A1b	Psy-D1a	Psy-B1a or b	Wx-B1b	Hap-4A-C	H1g	Gs-D1a	Hap-L	Hap-H	Hap-T	Hap-C	Hap-G	others	TGW6-A1a
NX080	Chunshan 2	Ningxia	Modern		Rht-B1b	Rht-D1a	Vrn-A1a	vrn-B1	vrn-D1	Ppd-D1a	NW97S186 Type	Sdr-B1b	Vp-1Bc	CS type	Westonia type	Dreb-B1b	Hap-A	Hap-II	Lr14-	Lr34-	Lr68-	Yr15-	Fhb1-	1BL.1RS	Non 7OE	Ax1 or Ax2*	Glu-D1d	Pina-D1a	Pinb-D1a	Pinb-B2a	Ppo-A1a	Zds-A1b	Pds-B1b	Pod-A1a	Psy-A1b	Heterozygous	Psy-B1a or b	Wx-B1b	Hap-4A-C	H1g	Gs-D1a	Hap-L	Hap-L	Hap-T	Hap-C	Hap-G	Hap-1	TGW6-A1a
NX081	Chunshan 3	Ningxia	Modern		Rht-B1b	Rht-D1a	Vrn-A1a	NA	vrn-D1	Ppd-D1a	NW97S186 Type	Sdr-B1b	Vp-1Bc	CS type	Kauz type	Dreb-B1b	Hap-A	Hap-II	Lr14-	Lr34-	Lr68-	Yr15-	Fhb1-	1BL.1RS	Non 7OE	Ax1 or Ax2*	Glu-D1d	Pina-D1a	Pinb-D1a	Pinb-B2a	Ppo-A1a	Zds-A1b	Pds-B1a	Pod-A1a	Psy-A1b	Psy-D1a	Psy-B1a or b	Wx-B1b	Hap-4A-C	H1g	Gs-D1a	Hap-L	Hap-L	Hap-T	Hap-C	Hap-G	Hap-1	TGW6-A1a
NX082	Chunshan 4	Ningxia	Modern		Rht-B1b	Rht-D1a	Vrn-A1a	Vrn-B1b	vrn-D1	Ppd-D1a	NW97S186 Type	Sdr-B1b	Vp-1Ba,b	CS type	Westonia type	Dreb-B1a	Hap-A	Hap-II	Lr14-	Lr34-	Lr68-	Yr15-	Fhb1-	1BL.1RS	Non 7OE	Null	Glu-D1d	Pina-D1a	Pinb-D1a	Pinb-B2b	Ppo-A1a	Zds-A1b	Pds-B1a	Pod-A1a	Psy-A1b	Psy-D1a	Psy-B1a or b	Wx-B1b	Hap-4A-C	H1g	Gs-D1a	Hap-L	Hap-L	Hap-T	Hap-C	Hap-G	Hap-1	TGW6-A1a
NX083	r80-1	Japan	Foreign cultivars		Rht-B1a	Rht-D1a	Vrn-A1a	vrn-B1	vrn-D1	Ppd-D1a	NW97S186 Type	Sdr-B1b	NA	CS type	Westonia type	Dreb-B1a	Hap-A	Hap-II	NA	Lr34-	Lr68-	Yr15-	Fhb1-	1BL.1BL	Non 7OE	Ax1 or Ax2*	Glu-D1a	Pina-D1a	Pinb-D1a	Pinb-B2a	Ppo-A1a	Zds-A1b	Pds-B1a	Pod-A1a	Psy-A1b	Psy-D1a	Psy-B1a or b	Wx-B1b	Hap-4A-T	H1g	Gs-D1a	Hap-L	Hap-H	Hap-T	Hap-C	Hap-G	Hap-1	TGW6-A1b
NX084	WCA-19	South Africa	Foreign cultivars		Rht-B1b	Rht-D1a	Vrn-A1a	vrn-B1	NA	Ppd-D1a	NW97S186 Type	Sdr-B1b	Vp-1Ba,b	CS type	Kauz type	Dreb-B1b	Hap-C	Hap-II	Lr14+	Lr34-	Lr68+	Yr15-	Fhb1-	1BL.1BL	7OE	Null	Glu-D1d	Pina-D1b	Pinb-D1a	Pinb-B2a	Ppo-A1b	Zds-A1a	Pds-B1a	Pod-A1a	Psy-A1b	Psy-D1a	Psy-B1a or b	Wx-B1b	Hap-4A-C	H1g	Gs-D1b	Hap-L	Hap-L	Hap-T	Hap-C	Hap-G	others	TGW6-A1a
NX085	Bastian	Norway	Foreign cultivars		Rht-B1a	Rht-D1b	Vrn-A1a	Vrn-B1b	vrn-D1	Ppd-D1a	Rio Blanco Type	Sdr-B1a	Vp-1Bc	CS type	Westonia type	Dreb-B1b	Hap-A	Hap-II	Lr14+	Lr34+	Lr68+	Yr15-	Fhb1+	1BL.1BL	Non 7OE	Null	Glu-D1d	Pina-D1a	Pinb-D1b	Pinb-B2b	Heterozygous	Zds-A1a	Pds-B1a	Pod-A1a	Psy-A1b	Psy-D1a	Psy-B1a or b	Wx-B1b	Hap-4A-C	H1g	Gs-D1a	Hap-L	Hap-L	Hap-C	Hap-C	Hap-A	others	TGW6-A1a
NX086	Orofen	Chile	Foreign cultivars	Founder parent	Rht-B1a	Rht-D1a	vrn-A1	Vrn-B1b	vrn-D1	Ppd-D1b	Rio Blanco Type	Sdr-B1b	Vp-1Ba,b	CS type	Westonia type	Dreb-B1a	Hap-A	Hap-II	Lr14+	Lr34+	Lr68+	Yr15-	Fhb1-	1BL.1BL	Non 7OE	Ax1 or Ax2*	Glu-D1a	Pina-D1a	Pinb-D1a	Pinb-B2a	Ppo-A1a	Zds-A1b	Pds-B1a	Pod-A1a	Psy-A1b	Psy-D1a	Psy-B1a or b	Wx-B1a	Hap-4A-C	H1g	Gs-D1a	Hap-L	Hap-L	Hap-T	Hap-C	Hap-A	others	TGW6-A1b
NX087	Pinyin 4	South Africa	Foreign cultivars		Rht-B1a	Rht-D1b	Vrn-A1a	Vrn-B1b	vrn-D1	Ppd-D1a	NW97S186 Type	Sdr-B1a	Vp-1Bc	CS type	Kauz type	Dreb-B1a	Hap-A	Hap-II	Lr14-	Lr34-	Lr68-	Yr15-	Fhb1-	1BL.1BL	Non 7OE	Null	Glu-D1d	Pina-D1a	Pinb-D1b	Pinb-B2a	Ppo-A1b	Zds-A1a	Pds-B1b	Pod-A1b	Psy-A1b	Psy-D1a	Psy-B1a or b	Wx-B1b	Hap-4A-C	H1g	Gs-D1a	Hap-L	Hap-L	Hap-T	Hap-C	Hap-A	Hap-1	TGW6-A1a
NX088	Hongmangchunmai-1	Ningxia	Landrace		Rht-B1a	Rht-D1a	vrn-A1	Vrn-B1b	vrn-D1	Ppd-D1a	Rio Blanco Type	Sdr-B1a	Vp-1Ba,b	CS type	Westonia type	NA	Hap-A	Hap-I	NA	Lr34+	Lr68+	Yr15-	Fhb1-	1BL.1BL	7OE	Ax1 or Ax2*	Glu-D1a	Pina-D1a	Pinb-D1a	Pinb-B2a	Ppo-A1b	Zds-A1a	Pds-B1a	Pod-A1a	Psy-A1b	Psy-D1a	Psy-B1a or b	Wx-B1b	Hap-4A-T	H1g	Gs-D1a	Hap-L	Hap-L	Hap-T	Heterozygous	Hap-A	others	TGW6-A1a
NX089	Hongmangchunmai-2	Ningxia	Landrace		Rht-B1a	Rht-D1a	vrn-A1	vrn-B1	NA	Ppd-D1a	Rio Blanco Type	Sdr-B1a	Vp-1Ba,b	CS type	Westonia type	Dreb-B1b	Hap-C	Hap-II	NA	Lr34-	Heterozygous	Yr15-	Fhb1-	1BL.1BL	Non 7OE	Null	Glu-D1a	Pina-D1a	Pinb-D1a	Pinb-B2a	Ppo-A1a	Zds-A1a	Pds-B1a	Pod-A1b	Psy-A1b	Psy-D1g	Psy-B1a or b	Wx-B1b	Hap-4A-C	H1g	Gs-D1a	Hap-L	Hap-L	Hap-T	Hap-C	Hap-A	others	TGW6-A1a
NX090	76N556	Ningxia	Strain		Rht-B1b	Rht-D1a	Vrn-A1a	vrn-B1	vrn-D1	Ppd-D1a	NW97S186 Type	Sdr-B1b	Vp-1Bc	CS type	Westonia type	Dreb-B1b	Hap-A	Hap-II	NA	Lr34-	Lr68-	Yr15-	Fhb1-	1BL.1BL	Non 7OE	Null	Glu-D1a	Pina-D1b	Pinb-D1a	Pinb-B2a	Ppo-A1a	Zds-A1a	Pds-B1a	Pod-A1a	Psy-A1b	Psy-D1a	Psy-B1a or b	Wx-B1a	Hap-4A-C	H1g	Gs-D1a	Hap-L	Hap-L	Hap-C	Hap-C	Hap-G	Hap-1	TGW6-A1a
NX091	71B939	Ningxia	Strain		Rht-B1a	Rht-D1a	Vrn-A1a	Vrn-B1b	NA	Ppd-D1a	Rio Blanco Type	Sdr-B1b	Vp-1Ba,b	NA	Westonia type	Dreb-B1a	Hap-C	Hap-II	Lr14-	Lr34-	Lr68-	Yr15-	Fhb1-	1BL.1BL	Non 7OE	Ax1 or Ax2*	Glu-D1a	Pina-D1a	Pinb-D1a	Pinb-B2a	Ppo-A1a	Zds-A1a	Pds-B1b	Pod-A1a	Psy-A1b	Psy-D1a	Psy-B1a or b	Wx-B1b	Hap-4A-C	H1g	Gs-D1a	Hap-L	Hap-L	Hap-T	Hap-C	Hap-A	Hap-1	TGW6-A1b
NX092	74B866	Ningxia	Strain		Rht-B1a	Rht-D1a	vrn-A1	Vrn-B1b	vrn-D1	NA	Rio Blanco Type	NA	Vp-1Bc	NA	Westonia type	Dreb-B1a	Hap-A	Hap-II	Lr14+	Lr34-	Lr68+	Yr15-	Fhb1+	1BL.1BL	Non 7OE	Null	Glu-D1a	Pina-D1a	Pinb-D1a	Pinb-B2a	Ppo-A1a	Zds-A1b	Heterozygous	Pod-A1a	Psy-A1b	Psy-D1g	NA	Wx-B1b	NA	H1g	Gs-D1a	Hap-H	Heterozygous	Hap-C	Hap-C	Hap-A	Hap-1	TGW6-A1a
NX093	69B538	Ningxia	Strain		Rht-B1a	Rht-D1a	vrn-A1	vrn-B1	vrn-D1	Ppd-D1a	Rio Blanco Type	Sdr-B1b	Vp-1Bc	Jagger type	Westonia type	Dreb-B1b	Hap-C	Hap-II	Lr14+	Lr34-	NA	Yr15-	Fhb1-	1BL.1BL	7OE	Null	Glu-D1d	Pina-D1a	Pinb-D1a	Pinb-B2a	Ppo-A1b	Zds-A1b	Pds-B1a	Pod-A1b	Psy-A1b	Psy-D1a	Psy-B1a or b	Wx-B1a	Hap-4A-C	H1g	Gs-D1a	Hap-L	Hap-H	Hap-T	Hap-C	Hap-A	Hap-1	TGW6-A1b
NX094	Jinmai 2s	Ningxia	Modern		Rht-B1a	Rht-D1a	vrn-A1	vrn-B1	vrn-D1	Ppd-D1a	Rio Blanco Type	Sdr-B1b	Vp-1Bc	CS type	Westonia type	Dreb-B1a	Hap-A	Hap-II	Lr14+	Lr34-	Lr68-	Yr15-	Fhb1-	1BL.1BL	Non 7OE	Null	Glu-D1a	Pina-D1a	Pinb-D1a	Pinb-B2a	Ppo-A1a	Zds-A1b	Pds-B1a	Pod-A1b	Psy-A1b	Psy-D1a	Psy-B1a or b	Wx-B1b	Hap-4A-C	Heterozygous	Gs-D1a	Hap-L	Hap-L	Hap-T	Hap-C	Hap-G	Hap-1	TGW6-A1a
NX095	Jinmai 1	Ningxia	Modern		Rht-B1a	Rht-D1a	Vrn-A1a	Vrn-B1b	vrn-D1	Ppd-D1a	Rio Blanco Type	Sdr-B1b	Vp-1Ba,b	CS type	Westonia type	Dreb-B1b	Hap-C	Hap-II	Lr14+	Lr34-	NA	Yr15-	Fhb1-	1BL.1BL	Non 7OE	Null	Glu-D1a	Pina-D1a	Pinb-D1a	Pinb-B2a	Ppo-A1a	Zds-A1b	Pds-B1a	Pod-A1a	NA	Psy-D1a	Psy-B1a or b	Wx-B1b	Hap-4A-C	H1g	Gs-D1a	Hap-L	Hap-L	Hap-T	Hap-C	Hap-A	Hap-1	TGW6-A1b
NX096	Jinmai 2	Ningxia	Modern		Rht-B1a	Rht-D1a	Vrn-A1a	vrn-B1	Heterozygous	Ppd-D1a	Rio Blanco Type	Sdr-B1a	Vp-1Ba,b	CS type	Westonia type	Dreb-B1b	Hap-C	Hap-II	NA	Lr34-	NA	Yr15-	Fhb1-	1BL.1BL	Non 7OE	Null	Glu-D1a	Pina-D1a	NA	Pinb-B2a	Ppo-A1a	Zds-A1b	Pds-B1a	Pod-A1a	Psy-A1b	Psy-D1a	Psy-B1a or b	Wx-B1b	Hap-4A-C	H1g	Gs-D1a	Hap-L	Hap-L	Hap-T	Hap-C	Hap-A	Hap-1	TGW6-A1b
NX097	A'yu 1	Ningxia	Modern		Rht-B1a	Rht-D1a	vrn-A1	vrn-B1	Heterozygous	Ppd-D1a	NW97S186 Type	Sdr-B1b	Vp-1Bc	CS type	Westonia type	Dreb-B1a	Hap-A	Hap-II	NA	Lr34-	Lr68-	Yr15-	Fhb1-	1BL.1BL	Non 7OE	Null	Glu-D1a	Pina-D1a	Pinb-D1b	Pinb-B2b	Ppo-A1a	Zds-A1a	Pds-B1b	Pod-A1b	Psy-A1b	Psy-D1a	Psy-B1a or b	Wx-B1b	Hap-4A-C	H1g	Gs-D1a	Hap-L	Hap-L	Hap-T	Hap-C	Hap-G	Hap-1	TGW6-A1a
NX098	A'yu 2	Ningxia	Modern		Rht-B1a	Rht-D1a	vrn-A1	Vrn-B1b	vrn-D1	Ppd-D1a	Heterozygous	Heterozygous	Heterozygous	Heterozygous	Westonia type	Dreb-B1a	Hap-A	Hap-II	NA	Lr34-	Heterozygous	Yr15-	Fhb1-	NA	Non 7OE	NA	Glu-D1a	Pina-D1a	Heterozygous	Pinb-B2a	Ppo-A1a	Zds-A1b	Pds-B1b	Pod-A1a	Psy-A1b	Heterozygous	NA	Wx-B1b	Hap-4A-C	H1g	Gs-D1a	Heterozygous	Hap-L	Hap-T	Hap-C	Hap-A	Hap-1	TGW6-A1a
NX099	Zhengtian 1	Ningxia	Modern		Rht-B1a	Rht-D1a	Vrn-A1a	vrn-B1	vrn-D1	Ppd-D1a	Rio Blanco Type	Sdr-B1b	Vp-1Bc	Jagger type	Westonia type	Dreb-B1a	Hap-A	Hap-II	Lr14+	Lr34-	Lr68-	Yr15-	Fhb1-	1BL.1BL	Non 7OE	Null	Glu-D1a	Pina-D1a	Pinb-D1b	Pinb-B2a	Ppo-A1a	Zds-A1b	Pds-B1a	Pod-A1b	Psy-A1b	Psy-D1a	Psy-B1a or b	Wx-B1b	Hap-4A-C	H1g	Gs-D1a	Hap-L	Hap-L	Hap-T	Hap-C	Hap-A	Hap-1	TGW6-A1a
NX100	875067	Shandong	Modern		Rht-B1b	Rht-D1a	vrn-A1	Vrn-B1b	Vrn-D1a	Ppd-D1a	Rio Blanco Type	Heterozygous	Vp-1Bc	CS type	Heterozygous	Dreb-B1b	Hap-A	Hap-II	Lr14+	Lr34-	Lr68-	Yr15-	Fhb1-	Heterozygous	Non 7OE	Null	Glu-D1a	Pina-D1a	Pinb-D1b	Pinb-B2a	Ppo-A1a	Zds-A1b	NA	Pod-A1a	Psy-A1b	Psy-D1a	Psy-B1a or b	Wx-B1b	Hap-4A-C	H1g	Heterozygous	Heterozygous	NA	Hap-T	Hap-T	Hap-A	Hap-1	TGW6-A1a
NX101	Yanfu 188	Shandong	Modern		Rht-B1a	Rht-D1b	vrn-A1	vrn-B1	Vrn-D1a	Ppd-D1a	Rio Blanco Type	Sdr-B1b	Vp-1Bc	Jagger type	Westonia type	NA	Hap-A	Hap-II	Lr14-	Lr34-	Lr68-	Yr15-	Fhb1-	1BL.1BL	Non 7OE	Null	Glu-D1a	Pina-D1a	Pinb-D1a	Pinb-B2a	Heterozygous	Zds-A1b	Pds-B1b	Pod-A1b	Psy-A1b	Psy-D1a	Psy-B1a or b	Wx-B1b	Hap-4A-C	H1g	Gs-D1b	Hap-L	NA	Hap-T	Hap-C	Hap-G	Hap-1	TGW6-A1a
NX102	Yannong 21	Shandong	Modern		Rht-B1a	Rht-D1b	vrn-A1	vrn-B1	Vrn-D1a	Ppd-D1a	Rio Blanco Type	Sdr-B1b	Vp-1Bc	Jagger type	Kauz type	Dreb-B1a	Hap-A	Hap-II	Lr14-	Lr34-	Lr68-	Yr15-	Fhb1-	1BL.1BL	Non 7OE	Null	Glu-D1d	Pina-D1a	Pinb-D1b	Pinb-B2b	Ppo-A1a	Zds-A1b	Pds-B1a	Pod-A1a	Psy-A1b	Psy-D1a	Psy-B1a or b	Wx-B1b	Hap-4A-T	H1g	Gs-D1a	Hap-L	Hap-L	Hap-C	Hap-C	Hap-G	others	TGW6-A1a
NX103	Shanyou 225	Shaanxi	Modern		Heterozygous	Rht-D1b	vrn-A1	Vrn-B1b	Vrn-D1a	Ppd-D1a	NA	Sdr-B1a	Vp-1Bc	CS type	Kauz type	Dreb-B1b	Hap-C	Hap-II	Lr14-	Lr34-	Lr68-	Yr15-	Fhb1-	Heterozygous	Non 7OE	Null	Glu-D1d	Pina-D1a	Pinb-D1b	Pinb-B2a	Heterozygous	Zds-A1b	Pds-B1a	NA	Psy-A1b	Psy-D1a	Psy-B1a or b	Wx-B1b	Hap-4A-T	H1g	Gs-D1a	Hap-L	NA	Hap-T	Heterozygous	Hap-G	Hap-1	TGW6-A1b
NX104	Jingdong 8	Beijing	Modern		Rht-B1a	Rht-D1a	Vrn-A1a	vrn-B1	Vrn-D1a	Ppd-D1a	NW97S186 Type	Sdr-B1b	Vp-1Bc	CS type	Heterozygous	Dreb-B1b	Hap-A	Hap-II	Lr14-	Lr34-	Lr68-	Yr15-	Fhb1-	1BL.1RS	Non 7OE	Ax1 or Ax2*	Glu-D1a	Pina-D1a	Pinb-D1b	Pinb-B2a	Ppo-A1b	Zds-A1b	Pds-B1b	Pod-A1a	Psy-A1b	Heterozygous	Psy-B1a or b	Wx-B1a	Hap-4A-C	H1g	Gs-D1a	Hap-L	Hap-L	Hap-T	Hap-T	Hap-G	NA	TGW6-A1a
NX105	Mingfeng 5088	Heilongjiang	Modern		Rht-B1a	Rht-D1b	vrn-A1	vrn-B1	NA	Ppd-D1a	Rio Blanco Type	Sdr-B1b	Vp-1Bc	Jagger type	Kauz type	Dreb-B1a	Hap-A	Hap-II	Lr14-	Lr34-	Lr68-	Yr15-	Fhb1-	1BL.1BL	Non 7OE	Null	Glu-D1d	Pina-D1a	Pinb-D1b	Pinb-B2b	Ppo-A1a	Zds-A1b	Pds-B1a	Pod-A1a	Psy-A1b	Psy-D1a	Psy-B1a or b	Wx-B1b	Hap-4A-C	H1g	Gs-D1a	Hap-L	Hap-L	Hap-C	Hap-C	Hap-G	others	TGW6-A1a
NX106	Beijing 841	Beijing	Modern		Rht-B1a	Rht-D1a	Vrn-A1a	vrn-B1	Vrn-D1a	Ppd-D1a	Rio Blanco Type	Sdr-B1b	Vp-1Ba,b	Jagger type	Westonia type	Dreb-B1b	Hap-A	Hap-II	Lr14-	Lr34-	Lr68-	Yr15-	Fhb1-	1BL.1RS	Non 7OE	Ax1 or Ax2*	Glu-D1a	Pina-D1a	Pinb-D1b	Pinb-B2a	Ppo-A1a	Zds-A1b	Pds-B1a	Pod-A1a	Psy-A1b	Psy-D1a	Psy-B1a or b	Wx-B1b	Hap-4A-T	H1g	Gs-D1b	Hap-L	Hap-L	Hap-T	Hap-C	Hap-G	others	TGW6-A1a
NX107	Zhongyin 6	Beijing	Modern		Rht-B1a	Rht-D1a	vrn-A1	Vrn-B1b	Vrn-D1a	Ppd-D1a	NW97S186 Type	Sdr-B1b	Vp-1Bc	CS type	Kauz type	Dreb-B1b	Hap-A	Hap-II	Lr14-	Lr34+	Lr68-	Yr15-	Fhb1-	1BL.1BL	Non 7OE	Null	Glu-D1d	Pina-D1a	Pinb-D1b	Pinb-B2a	Ppo-A1b	Zds-A1b	Pds-B1a	Pod-A1b	Psy-A1b	Psy-D1a	Psy-B1a or b	Wx-B1b	Hap-4A-T	H1g	Gs-D1a	Hap-L	Hap-L	Hap-T	Hap-C	Hap-A	others	TGW6-A1a
NX108	Jing 411	Beijing	Modern		Rht-B1a	Rht-D1a	Vrn-A1a	vrn-B1	Vrn-D1a	Ppd-D1a	Rio Blanco Type	Sdr-B1b	Vp-1Ba,b	CS type	Kauz type	Dreb-B1b	Hap-C	Hap-II	Lr14-	Lr34-	Lr68-	Yr15-	Fhb1-	1BL.1BL	Non 7OE	Null	Glu-D1a	Pina-D1a	Pinb-D1a	Pinb-B2a	Ppo-A1a	Zds-A1b	Pds-B1a	Pod-A1a	Psy-A1b	Psy-D1a	Psy-B1a or b	Wx-B1a	Hap-4A-T	H1g	Gs-D1a	Hap-L	Hap-L	Hap-T	Hap-C	Hap-G	others	TGW6-A1a
NX109	Dekang 961	Shandong	Modern		Rht-B1a	Rht-D1a	vrn-A1	Vrn-B1b	Heterozygous	Ppd-D1a	NW97S186 Type	Sdr-B1b	Vp-1Bc	CS type	Westonia type	Dreb-B1a	Hap-C	Hap-II	Lr14-	Lr34+	Heterozygous	Yr15-	Fhb1-	1BL.1BL	Non 7OE	Ax1 or Ax2*	Glu-D1a	Pina-D1a	Pinb-D1b	Pinb-B2b	Ppo-A1a	Zds-A1b	Pds-B1a	Pod-A1a	Psy-A1b	Heterozygous	NA	Wx-B1b	Hap-4A-C	NA	Gs-D1a	Hap-L	Hap-L	Hap-T	Hap-T	Hap-A	others	TGW6-A1a
NX110	Xifeng 28	Gansu	Modern		Rht-B1a	Rht-D1a	vrn-A1	Vrn-B1b	vrn-D1	Ppd-D1a	Rio Blanco Type	Sdr-B1b	Vp-1Ba,b	CS type	Westonia type	Dreb-B1b	Hap-A	Hap-II	Lr14-	Lr34-	Lr68-	Yr15-	Fhb1-	1BL.1RS	Non 7OE	Ax1 or Ax2*	Glu-D1a	Pina-D1a	Pinb-D1a	Pinb-B2b	Ppo-A1a	Zds-A1a	Pds-B1a	Pod-A1a	Psy-A1b	Psy-D1a	Psy-B1a or b	Wx-B1b	Hap-4A-T	H1g	Gs-D1a	Hap-L	Hap-L	Hap-C	Hap-C	Hap-G	Hap-1	TGW6-A1a
NX111	Xifeng 20	Gansu	Modern		Rht-B1a	Rht-D1a	Vrn-A1a	vrn-B1	Vrn-D1a	Ppd-D1a	Rio Blanco Type	Sdr-B1b	Vp-1Bc	Jagger type	Kauz type	Dreb-B1a	Hap-A	Hap-II	Lr14+	Lr34-	Lr68-	Yr15-	Fhb1-	1BL.1BL	Non 7OE	Null	Glu-D1a	Pina-D1a	Pinb-D1b	Pinb-B2a	Ppo-A1b	Zds-A1b	Pds-B1a	Pod-A1a	Psy-A1b	Psy-D1a	Psy-B1a or b	Wx-B1b	Hap-4A-C	NA	Gs-D1b	Hap-H	Hap-L	Hap-T	Hap-C	Hap-G	others	TGW6-A1b
NX112	Lantian 16	Gansu	Modern		Rht-B1a	Rht-D1a	vrn-A1	Vrn-B1b	Vrn-D1a	Ppd-D1a	NW97S186 Type	Sdr-B1b	Vp-1Bc	CS type	Kauz type	Dreb-B1b	Hap-A	Hap-II	Lr14+	Lr34+	Lr68-	Yr15-	Fhb1-	1BL.1BL	Non 7OE	Null	Glu-D1d	Pina-D1a	Pinb-D1b	Pinb-B2a	Heterozygous	Zds-A1b	Pds-B1a	Pod-A1b	Psy-A1b	Psy-D1a	Psy-B1a or b	Wx-B1b	Hap-4A-T	H1g	Gs-D1a	Hap-L	Hap-L	Hap-T	Hap-C	Hap-A	Hap-1	TGW6-A1a
NX113	Zhoumai 18	Henan	Modern		Rht-B1a	Rht-D1a	Vrn-A1a	vrn-B1	Vrn-D1a	Ppd-D1a	Rio Blanco Type	Sdr-B1b	Vp-1Ba,b	CS type	Kauz type	Dreb-B1b	Hap-A	Hap-I	Lr14+	Lr34-	Lr68-	Yr15-	Fhb1-	1BL.1RS	Non 7OE	Null	Glu-D1a	Pina-D1a	Pinb-D1b	Pinb-B2a	Ppo-A1b	Zds-A1b	Pds-B1a	Pod-A1b	Psy-A1b	Psy-D1a	Psy-B1a or b	Wx-B1b	Hap-4A-T	H1g	Gs-D1b	Hap-L	Heterozygous	Hap-T	Hap-C	Hap-A	Hap-1	TGW6-A1a
NX114	Luohan 6	Henan	Modern		Rht-B1a	Rht-D1b	Vrn-A1a	Vrn-B1b	vrn-D1	Ppd-D1a	NW97S186 Type	Sdr-B1b	Vp-1Ba,b	CS type	Westonia type	Dreb-B1a	Hap-A	Hap-II	Lr14+	Lr34-	Lr68-	Yr15-	Fhb1-	1BL.1BL	Non 7OE	Null	Glu-D1a	Pina-D1a	Pinb-D1b	Pinb-B2a	Ppo-A1b	Zds-A1b	Pds-B1a	Pod-A1b	Psy-A1b	Psy-D1a	Psy-B1a or b	Wx-B1b	Hap-4A-T	H1g	Gs-D1b	Hap-L	Hap-H	Hap-C	Hap-C	Hap-G	Hap-1	TGW6-A1a
NX115	Luohan 2	Henan	Modern		Rht-B1b	Rht-D1a	Vrn-A1a	vrn-B1	Vrn-D1a	Ppd-D1a	Rio Blanco Type	Sdr-B1a	NA	Jagger type	Westonia type	Dreb-B1b	Hap-A	Hap-II	Lr14-	Lr34-	Lr68-	Yr15-	Fhb1-	1BL.1BL	Non 7OE	Null	Glu-D1a	Pina-D1a	Pinb-D1a	Pinb-B2a	Ppo-A1b	Zds-A1a	Pds-B1a	Pod-A1a	Psy-A1b	Psy-D1a	Psy-B1a or b	Wx-B1b	Hap-4A-C	H1g	Gs-D1a	Hap-L	Hap-H	Hap-T	Hap-C	Hap-A	Hap-1	TGW6-A1a
NX116	OVERLAND	Australia	Foreign cultivars		Rht-B1b	Rht-D1a	vrn-A1	Vrn-B1b	Vrn-D1a	Ppd-D1b	Rio Blanco Type	Sdr-B1b	Vp-1Ba,b	CS type	Westonia type	Dreb-B1a	Hap-A	Hap-II	Lr14-	Lr34-	Lr68-	Yr15-	Fhb1-	1BL.1BL	7OE	Ax1 or Ax2*	Glu-D1d	Pina-D1a	Pinb-D1b	Pinb-B2a	Ppo-A1a	Zds-A1b	Pds-B1a	Pod-A1a	Psy-A1b	Psy-D1a	Psy-B1a or b	Wx-B1b	Hap-4A-C	H1g	Gs-D1b	Hap-L	Hap-L	Hap-T	Hap-T	Hap-A	others	TGW6-A1a
NX117	Pengxuan 3	Ningxia	Modern		Rht-B1b	Rht-D1a	vrn-A1	Vrn-B1b	Vrn-D1a	Ppd-D1a	Rio Blanco Type	Sdr-B1a	Vp-1Ba,b	CS type	Kauz type	Dreb-B1a	Hap-A	Hap-II	Lr14-	Lr34-	Lr68-	Yr15-	Fhb1-	1BL.1BL	Non 7OE	Null	Glu-D1a	Pina-D1a	Pinb-D1a	Pinb-B2a	Ppo-A1a	Zds-A1b	Pds-B1a	Pod-A1b	Psy-A1b	Psy-D1a	Psy-B1a or b	Wx-B1b	Hap-4A-C	H1g	Gs-D1b	Hap-H	Hap-L	Hap-T	Hap-T	Hap-A	others	TGW6-A1a
NX118	Pengxuan 4	Ningxia	Modern		Rht-B1a	Rht-D1a	vrn-A1	Vrn-B1b	vrn-D1	Ppd-D1a	NW97S186 Type	Sdr-B1b	Vp-1Ba,b	CS type	Westonia type	Dreb-B1b	Hap-A	Hap-II	Lr14-	Lr34-	Lr68-	Yr15-	Fhb1-	1BL.1BL	Non 7OE	Ax1 or Ax2*	Glu-D1a	Pina-D1a	Pinb-D1a	Pinb-B2b	Ppo-A1a	Zds-A1a	Pds-B1a	Pod-A1a	Psy-A1b	Psy-D1a	Psy-B1a or b	Wx-B1b	Hap-4A-C	H1g	Gs-D1b	Hap-L	Hap-L	Hap-T	Hap-T	Hap-A	Hap-1	TGW6-A1a
NX119	Ningdong 1	Ningxia	Modern		Rht-B1a	Rht-D1a	vrn-A1	Vrn-B1b	Vrn-D1a	Ppd-D1a	NW97S186 Type	Sdr-B1a	Vp-1Ba,b	CS type	Kauz type	Dreb-B1b	Hap-A	Hap-II	Lr14-	Lr34-	Lr68-	Yr15-	Fhb1-	1BL.1BL	Non 7OE	Null	Glu-D1a	Pina-D1a	Pinb-D1b	Pinb-B2a	Ppo-A1a	Zds-A1b	Pds-B1a	Pod-A1a	Psy-A1b	Psy-D1a	Psy-B1a or b	Wx-B1b	Hap-4A-C	H1g	Gs-D1b	Hap-L	Hap-L	Hap-C	Hap-C	Hap-A	Hap-1	TGW6-A1a
NX120	Ningdong 2	Ningxia	Modern		Rht-B1a	Rht-D1a	vrn-A1	Vrn-B1b	Vrn-D1a	Ppd-D1a	Rio Blanco Type	Sdr-B1b	Vp-1Bc	CS type	Kauz type	Dreb-B1a	Hap-A	Hap-II	NA	Lr34-	Lr68-	Yr15-	Fhb1-	1BL.1BL	Non 7OE	Null	Glu-D1a	Pina-D1a	Pinb-D1a	Pinb-B2a	Ppo-A1a	Zds-A1b	Pds-B1a	Pod-A1b	Psy-A1b	Psy-D1a	Psy-B1a or b	Wx-B1b	Hap-4A-C	H1g	Gs-D1a	Hap-H	Hap-L	Hap-T	Hap-C	Hap-G	Hap-1	TGW6-A1b
NX121	Nningdong 3	Ningxia	Modern		Rht-B1a	Rht-D1a	vrn-A1	Vrn-B1b	NA	Ppd-D1a	NW97S186 Type	Sdr-B1a	Vp-1Ba,b	CS type	Kauz type	Dreb-B1b	Hap-A	Hap-II	Lr14-	Lr34-	Lr68-	Yr15-	Fhb1-	1BL.1BL	7OE	Null	Glu-D1d	Pina-D1a	Pinb-D1b	Pinb-B2a	Ppo-A1a	Zds-A1a	Pds-B1a	Pod-A1a	Psy-A1b	Psy-D1a	Psy-B1a or b	Wx-B1b	Hap-4A-C	H1g	Gs-D1a	Hap-L	Hap-H	Hap-C	Hap-C	Hap-A	others	TGW6-A1a
NX122	Ningdong 5	Ningxia	Modern		Rht-B1a	Rht-D1a	vrn-A1	Vrn-B1b	vrn-D1	Ppd-D1a	NW97S186 Type	Sdr-B1b	Vp-1Bc	CS type	Westonia type	Dreb-B1a	Hap-A	Hap-II	Lr14-	Lr34-	Lr68-	Yr15-	Fhb1-	1BL.1BL	Non 7OE	Null	Glu-D1a	Pina-D1a	Pinb-D1a	Pinb-B2a	Ppo-A1b	Zds-A1b	Pds-B1a	Pod-A1a	Psy-A1b	Psy-D1a	Psy-B1a or b	Wx-B1b	Hap-4A-C	H1g	Gs-D1a	Hap-L	Hap-L	Hap-T	Hap-C	Hap-G	Hap-1	TGW6-A1a
NX123	Ningdong 6	Ningxia	Modern		Rht-B1a	Rht-D1a	vrn-A1	Vrn-B1b	NA	Ppd-D1a	NW97S186 Type	Sdr-B1b	Vp-1Bc	CS type	Westonia type	Dreb-B1a	Hap-A	Hap-II	Lr14-	Lr34-	Lr68-	Yr15-	Fhb1-	1BL.1BL	Non 7OE	Null	Glu-D1a	Pina-D1a	Pinb-D1a	Pinb-B2a	Ppo-A1b	Zds-A1b	Pds-B1a	Pod-A1a	Psy-A1b	Psy-D1a	Psy-B1a or b	Wx-B1b	Hap-4A-C	H1g	Gs-D1a	Hap-L	Hap-L	Hap-T	Hap-C	Hap-G	Hap-1	TGW6-A1a
NX124	Ningdong 11	Ningxia	Modern		Rht-B1a	Rht-D1a	vrn-A1	Vrn-B1b	vrn-D1	Ppd-D1a	Rio Blanco Type	Sdr-B1b	Vp-1Ba,b	CS type	Kauz type	Dreb-B1a	Hap-A	Hap-II	Lr14+	Lr34-	Lr68-	Yr15-	Fhb1-	1BL.1BL	Non 7OE	Ax1 or Ax2*	Glu-D1a	Pina-D1a	Pinb-D1b	Pinb-B2a	Ppo-A1a	Zds-A1b	Pds-B1a	Pod-A1a	Psy-A1b	Psy-D1a	NA	Wx-B1b	Hap-4A-T	H1g	Gs-D1a	Hap-L	Hap-L	Hap-T	Hap-C	Hap-A	others	TGW6-A1a
NX125	Nningdong 12	Ningxia	Modern		Rht-B1a	Rht-D1a	vrn-A1	Vrn-B1b	Vrn-D1a	Ppd-D1a	Rio Blanco Type	Sdr-B1b	Vp-1Bc	CS type	Kauz type	Dreb-B1a	Hap-A	Hap-II	NA	Lr34-	NA	Yr15-	Fhb1-	1BL.1RS	Non 7OE	Null	Glu-D1a	Pina-D1a	Pinb-D1a	Pinb-B2a	Ppo-A1a	Zds-A1b	Pds-B1a	Pod-A1a	Psy-A1b	Psy-D1a	Psy-B1c	Wx-B1b	Hap-4A-C	H1g	Gs-D1a	Hap-H	Hap-L	Hap-T	Hap-C	Hap-A	others	TGW6-A1b
NX126	Ningdong 13	Ningxia	Modern		Rht-B1a	Rht-D1a	vrn-A1	Vrn-B1b	Heterozygous	Ppd-D1a	Rio Blanco Type	Sdr-B1b	Vp-1Bc	CS type	Kauz type	Dreb-B1b	Hap-A	Hap-II	Lr14-	Lr34-	Lr68-	Yr15-	Fhb1-	1BL.1RS	Non 7OE	Null	Glu-D1a	Pina-D1a	Pinb-D1b	Pinb-B2a	Ppo-A1a	Zds-A1b	Pds-B1a	Pod-A1a	Psy-A1b	Psy-D1a	Psy-B1a or b	Wx-B1b	Heterozygous	Heterozygous	Gs-D1a	Hap-L	Hap-L	Hap-T	Hap-C	Hap-A	others	NA
NX127	Dongyu 3	Ningxia	Strain		Rht-B1a	Rht-D1a	vrn-A1	Vrn-B1b	vrn-D1	Ppd-D1a	Rio Blanco Type	Sdr-B1b	Vp-1Ba,b	CS type	Kauz type	Dreb-B1b	Hap-C	Hap-II	Lr14-	Lr34-	Lr68-	Yr15-	Fhb1-	1BL.1BL	Non 7OE	Null	Glu-D1a	Pina-D1a	Pinb-D1b	Pinb-B2a	Ppo-A1a	Zds-A1b	Pds-B1a	Pod-A1a	Psy-A1b	Psy-D1a	Psy-B1a or b	Wx-B1b	Hap-4A-C	NA	Gs-D1a	Hap-L	Hap-L	Hap-T	Hap-C	Hap-A	others	TGW6-A1a
NX128	Dongyu 5	Ningxia	Strain		Rht-B1a	Rht-D1b	vrn-A1	Vrn-B1b	Heterozygous	Ppd-D1a	Rio Blanco Type	Sdr-B1b	Vp-1Bc	Jagger type	Kauz type	Dreb-B1b	Hap-A	Hap-II	Lr14-	Lr34-	Lr68-	Yr15-	Fhb1-	1BL.1RS	Non 7OE	Null	Glu-D1a	Pina-D1a	Pinb-D1b	Pinb-B2a	Ppo-A1a	Zds-A1b	Pds-B1a	Pod-A1a	Psy-A1b	Psy-D1a	Psy-B1a or b	Wx-B1b	Hap-4A-C	H1g	Gs-D1a	Hap-L	Hap-L	Hap-C	Hap-C	Hap-A	others	TGW6-A1a
NX129	Dongyu 6	Ningxia	Strain		Rht-B1a	Rht-D1a	vrn-A1	Vrn-B1b	Heterozygous	Ppd-D1a	Rio Blanco Type	Sdr-B1b	Vp-1Ba,b	CS type	Westonia type	Dreb-B1b	Hap-A	Hap-II	Lr14-	Lr34-	Lr68-	Yr15-	Fhb1-	1BL.1RS	Non 7OE	Null	Glu-D1d	Pina-D1a	Pinb-D1b	Pinb-B2a	Ppo-A1b	Zds-A1a	Pds-B1a	Pod-A1a	Psy-A1b	Psy-D1a	Psy-B1a or b	Wx-B1b	Hap-4A-T	H1g	Gs-D1a	Hap-L	Hap-L	Hap-T	Hap-C	Hap-A	others	TGW6-A1a
NX130	Jinan 18	Shandong	Modern		Rht-B1a	Rht-D1a	vrn-A1	Vrn-B1b	Heterozygous	Ppd-D1a	NW97S186 Type	NA	Vp-1Ba,b	CS type	Westonia type	Dreb-B1a	Hap-A	Hap-II	Lr14-	Lr34-	Lr68+	Yr15-	Fhb1-	Heterozygous	Non 7OE	Ax1 or Ax2*	Glu-D1a	Pina-D1a	Pinb-D1a	Pinb-B2b	Heterozygous	Zds-A1b	Pds-B1a	Pod-A1a	Psy-A1b	Heterozygous	Psy-B1c	Wx-B1b	Hap-4A-T	H1g	Gs-D1a	Hap-L	Hap-L	Hap-C	Hap-C	Hap-A	others	TGW6-A1b
NX131	Jinhan 1608	Shanxi	Modern		Rht-B1a	Rht-D1a	vrn-A1	Vrn-B1b	NA	Ppd-D1a	Rio Blanco Type	Sdr-B1a	Vp-1Ba,b	CS type	Westonia type	Dreb-B1b	Hap-A	Hap-II	NA	Lr34-	Lr68-	Yr15-	Fhb1-	1BL.1BL	Non 7OE	Ax1 or Ax2*	Glu-D1a	Pina-D1a	Pinb-D1b	Pinb-B2a	Ppo-A1a	Zds-A1b	Pds-B1a	Pod-A1a	Psy-A1b	Psy-D1a	Psy-B1a or b	Wx-B1b	Hap-4A-C	H1g	Gs-D1a	Hap-H	Hap-L	Hap-T	Hap-C	Hap-G	Hap-1	TGW6-A1a
NX132	Hnaxuan 1643	Shanxi	Modern		Rht-B1b	Rht-D1a	vrn-A1	Vrn-B1b	vrn-D1	Ppd-D1a	Rio Blanco Type	Sdr-B1b	Vp-1Bc	CS type	Kauz type	Dreb-B1a	Hap-A	Hap-II	NA	Lr34-	Lr68-	Yr15-	Fhb1-	1BL.1BL	Non 7OE	Null	Glu-D1a	Pina-D1a	Pinb-D1b	Pinb-B2a	Ppo-A1b	Zds-A1b	Pds-B1a	Pod-A1b	Psy-A1b	Psy-D1a	Psy-B1a or b	Wx-B1b	Hap-4A-C	H1g	Gs-D1a	Hap-H	Hap-L	Hap-T	Hap-C	Hap-A	Hap-1	TGW6-A1b
NX133	Jinmai 47	Shanxi	Modern		Rht-B1a	Rht-D1a	vrn-A1	Vrn-B1b	NA	Ppd-D1a	Heterozygous	Sdr-B1b	Vp-1Ba,b	CS type	Kauz type	NA	Hap-A	Hap-II	Lr14-	Lr34-	Lr68-	Yr15-	Fhb1-	1BL.1BL	Non 7OE	Ax1 or Ax2*	Glu-D1a	Pina-D1a	Pinb-D1b	Pinb-B2a	Ppo-A1a	Zds-A1b	Pds-B1a	Pod-A1a	Psy-A1b	Psy-D1a	Psy-B1a or b	Wx-B1b	Hap-4A-C	H1g	Gs-D1a	Heterozygous	Hap-L	Hap-T	Hap-C	Hap-A	Heterozygous	TGW6-A1b
NX134	Shanhan 8675	Shaanxi	Modern		Rht-B1a	Rht-D1a	vrn-A1	Vrn-B1b	Vrn-D1a	Ppd-D1a	Rio Blanco Type	Sdr-B1a	Vp-1Ba,b	CS type	Kauz type	Dreb-B1b	Hap-A	Hap-II	Lr14-	Lr34-	Lr68-	Yr15-	Fhb1-	1BL.1RS	Non 7OE	Ax1 or Ax2*	Glu-D1a	Pina-D1a	Pinb-D1b	Pinb-B2b	Ppo-A1a	Zds-A1a	Pds-B1a	Pod-A1a	Psy-A1b	Psy-D1a	Psy-B1a or b	Wx-B1b	Heterozygous	H1g	Gs-D1a	Hap-L	Hap-H	Hap-T	Hap-C	Hap-A	Hap-1	TGW6-A1a
NX135	Yulin 8	Shaanxi	Modern		Rht-B1a	Rht-D1a	vrn-A1	Vrn-B1b	Heterozygous	Ppd-D1a	Rio Blanco Type	Sdr-B1b	Vp-1Ba,b	CS type	Westonia type	Dreb-B1b	Hap-C	Hap-II	Lr14-	Lr34+	Lr68-	Yr15-	Fhb1-	1BL.1BL	7OE	Null	Glu-D1a	Pina-D1a	Pinb-D1b	Pinb-B2a	Ppo-A1a	Zds-A1b	Pds-B1a	Pod-A1a	Psy-A1b	Heterozygous	Psy-B1a or b	Wx-B1b	Hap-4A-C	NA	Gs-D1a	Hap-H	Hap-H	Hap-T	Hap-T	Hap-A	others	NA
NX136	Shan 229	Shaanxi	Modern		Rht-B1b	Rht-D1a	Vrn-A1a	Vrn-B1b	Vrn-D1a	Ppd-D1a	Rio Blanco Type	Sdr-B1a	Vp-1Bc	CS type	Kauz type	Dreb-B1b	Hap-C	Hap-II	Lr14+	Lr34-	Lr68-	Yr15-	Fhb1-	1BL.1BL	Non 7OE	Null	Glu-D1d	Pina-D1a	Pinb-D1b	Pinb-B2a	Ppo-A1a	Zds-A1a	Pds-B1a	Pod-A1b	Psy-A1b	Psy-D1a	Psy-B1a or b	Wx-B1b	Hap-4A-C	H1g	Gs-D1a	Hap-L	Hap-H	Hap-T	Hap-C	Hap-A	Hap-1	TGW6-A1a
NX137	Zhi 79	Beijing	Modern		Rht-B1a	Rht-D1a	vrn-A1	Vrn-B1b	Heterozygous	Ppd-D1a	Rio Blanco Type	Sdr-B1b	Vp-1Ba,b	CS type	Heterozygous	Dreb-B1a	Hap-A	Hap-II	Lr14-	Lr34-	Lr68-	Yr15-	Fhb1-	1BL.1BL	Non 7OE	Null	Glu-D1d	Pina-D1a	Pinb-D1b	Pinb-B2a	Ppo-A1a	Zds-A1b	Pds-B1a	Pod-A1a	NA	Psy-D1a	Psy-B1a or b	Wx-B1b	Hap-4A-C	H1g	Gs-D1a	Hap-L	Hap-H	Hap-T	Hap-C	Hap-G	Hap-1	TGW6-A1a
NX138	Zhongjiao 1	Henan	Modern		Rht-B1a	Rht-D1b	vrn-A1	Vrn-B1b	Vrn-D1a	Ppd-D1a	Rio Blanco Type	Sdr-B1a	NA	CS type	Westonia type	Dreb-B1b	Hap-C	Hap-II	Lr14+	Lr34-	Lr68-	Yr15-	Fhb1-	1BL.1BL	Non 7OE	NA	Glu-D1d	Pina-D1a	Heterozygous	Pinb-B2a	Ppo-A1a	Zds-A1b	Pds-B1a	Pod-A1b	Psy-A1b	Psy-D1a	Psy-B1a or b	Wx-B1b	Hap-4A-T	H1g	Gs-D1a	Hap-L	Hap-L	Hap-T	Hap-C	Hap-G	Hap-1	TGW6-A1b
NX139	5R610	Hebei	Modern		Rht-B1a	Rht-D1a	vrn-A1	Vrn-B1b	Vrn-D1a	Ppd-D1a	Rio Blanco Type	Sdr-B1b	Vp-1Bc	CS type	Kauz type	Dreb-B1a	Hap-A	Hap-II	Lr14-	Lr34-	Lr68-	Yr15+	Fhb1-	1BL.1RS	Non 7OE	Ax1 or Ax2*	Glu-D1a	Pina-D1a	Pinb-D1a	Pinb-B2a	Ppo-A1b	NA	Pds-B1a	Pod-A1a	Psy-A1b	Psy-D1a	Psy-B1a or b	Wx-B1b	Hap-4A-C	Heterozygous	Gs-D1a	Hap-L	Hap-H	Hap-T	Hap-C	Hap-G	others	TGW6-A1a
NX140	Henong 2552	Hebei	Modern		Rht-B1a	Rht-D1a	vrn-A1	Vrn-B1b	Vrn-D1a	Ppd-D1a	Rio Blanco Type	Sdr-B1b	Vp-1Bc	CS type	Kauz type	Dreb-B1a	Hap-A	Hap-II	Lr14-	Lr34-	Lr68-	Yr15-	Fhb1-	1BL.1RS	Non 7OE	Ax1 or Ax2*	Glu-D1a	Pina-D1a	Pinb-D1a	Pinb-B2a	Ppo-A1b	Zds-A1b	Pds-B1b	Pod-A1a	Psy-A1b	Psy-D1a	Psy-B1a or b	Wx-B1b	Hap-4A-C	H1g	Gs-D1a	Hap-L	Hap-H	Hap-T	Hap-C	Hap-G	others	TGW6-A1a
NX141	Dong 57	Ningxia	Modern		Rht-B1a	Heterozygous	vrn-A1	Vrn-B1b	Vrn-D1a	Ppd-D1a	NW97S186 Type	Sdr-B1b	Vp-1Ba,b	Jagger type	Heterozygous	Dreb-B1b	Hap-A	Hap-II	Lr14-	Lr34-	Lr68-	Yr15-	Fhb1-	NA	Non 7OE	Ax1 or Ax2*	Glu-D1a	Pina-D1a	NA	Pinb-B2a	Heterozygous	Zds-A1b	Pds-B1a	Pod-A1a	Psy-A1b	Psy-D1a	Psy-B1a or b	Wx-B1b	Hap-4A-T	H1g	Gs-D1a	Hap-L	Hap-L	Hap-T	Hap-C	Hap-A	others	TGW6-A1a
NX142	CA0175	Beijing	Modern		Rht-B1a	Rht-D1a	vrn-A1	Vrn-B1b	NA	Ppd-D1a	NW97S186 Type	Sdr-B1b	Vp-1Ba,b	CS type	Kauz type	Dreb-B1b	Hap-A	Hap-II	Lr14-	Lr34-	Lr68-	Yr15-	Fhb1-	1BL.1BL	Non 7OE	Ax1 or Ax2*	Glu-D1a	Pina-D1a	Pinb-D1a	Pinb-B2a	Ppo-A1b	Zds-A1b	Pds-B1a	Pod-A1a	Psy-A1b	Psy-D1a	Psy-B1a or b	Wx-B1b	Hap-4A-T	H1g	Gs-D1a	Hap-L	Hap-L	Hap-T	Hap-C	Hap-A	others	TGW6-A1a
NX143	CA0347	Beijing	Modern		Rht-B1a	Rht-D1a	vrn-A1	Vrn-B1b	vrn-D1	Ppd-D1a	NW97S186 Type	Sdr-B1b	Vp-1Ba,b	CS type	Kauz type	Dreb-B1b	Hap-A	Hap-II	NA	Lr34-	Lr68-	Yr15-	Fhb1-	1BL.1BL	Non 7OE	Ax1 or Ax2*	Glu-D1a	Pina-D1a	Pinb-D1a	Pinb-B2a	Ppo-A1b	Zds-A1b	Pds-B1a	Pod-A1a	Psy-A1b	Psy-D1a	Psy-B1a or b	Wx-B1b	Hap-4A-T	H1g	Gs-D1a	Hap-L	Hap-L	Hap-T	Hap-C	Hap-A	others	TGW6-A1a
NX144	Beinong'aikang 58	Beijing	Modern		Rht-B1a	Rht-D1b	vrn-A1	vrn-B1	vrn-D1	Ppd-D1a	NW97S186 Type	Sdr-B1b	Vp-1Ba,b	CS type	Kauz type	Dreb-B1b	Hap-C	Hap-II	NA	Lr34-	Lr68-	Yr15-	Fhb1-	1BL.1RS	Non 7OE	Null	Glu-D1a	Pina-D1a	Pinb-D1b	Pinb-B2a	Ppo-A1b	Zds-A1a	Pds-B1a	Pod-A1a	Psy-A1b	Psy-D1a	Psy-B1a or b	Wx-B1b	Hap-4A-C	H1g	Gs-D1a	Hap-L	Hap-L	Hap-T	Hap-C	Hap-G	others	TGW6-A1a
NX145	Zhongyu 6	Beijing	Modern		Rht-B1a	Rht-D1b	vrn-A1	Vrn-B1b	Vrn-D1a	Ppd-D1a	NW97S186 Type	Sdr-B1a	Vp-1Ba,b	CS type	Westonia type	Dreb-B1a	Hap-A	Hap-II	Lr14-	Lr34-	Lr68-	Yr15-	Fhb1-	1BL.1BL	Non 7OE	Null	Glu-D1a	Pina-D1a	Pinb-D1b	Pinb-B2a	Ppo-A1a	Zds-A1b	Pds-B1a	Pod-A1a	Psy-A1b	Psy-D1a	Psy-B1a or b	Wx-B1b	Hap-4A-C	H1g	Gs-D1a	Hap-L	Hap-L	Hap-T	Hap-C	Hap-A	Hap-1	TGW6-A1a
NX146	Zhoumai 20	Henan	Modern		Rht-B1a	Rht-D1b	vrn-A1	vrn-B1	vrn-D1	Ppd-D1a	NW97S186 Type	Sdr-B1a	Vp-1Ba,b	CS type	Westonia type	Dreb-B1a	Hap-A	Hap-II	Lr14-	Lr34-	Lr68-	Yr15-	Fhb1-	1BL.1BL	Non 7OE	Null	Glu-D1a	Pina-D1a	Pinb-D1b	Pinb-B2a	Ppo-A1a	Zds-A1b	Pds-B1a	Pod-A1a	Psy-A1b	Psy-D1a	Psy-B1a or b	Wx-B1b	Hap-4A-C	H1g	Gs-D1a	Hap-L	Hap-L	Hap-T	Hap-T	Hap-A	Hap-1	TGW6-A1a
NX147	Zhou 99343	Henan	Modern		Rht-B1a	Rht-D1a	vrn-A1	Vrn-B1b	Vrn-D1a	Ppd-D1a	Rio Blanco Type	Sdr-B1b	Vp-1Ba,b	CS type	Westonia type	Dreb-B1b	Hap-A	Hap-I	NA	Lr34-	NA	NA	Fhb1+	1BL.1BL	Non 7OE	Null	Glu-D1d	Pina-D1a	Pinb-D1b	Pinb-B2a	Ppo-A1a	Zds-A1b	Pds-B1a	Pod-A1a	Psy-A1b	Psy-D1a	Psy-B1a or b	Wx-B1b	Hap-4A-T	H1g	NA	Hap-L	Hap-L	Hap-T	Hap-C	Hap-A	Hap-1	TGW6-A1a
NX148	Gaocheng 8901	Hebei	Modern		Rht-B1b	Rht-D1a	Vrn-A1a	Vrn-B1b	Vrn-D1a	Ppd-D1a	NW97S186 Type	Sdr-B1b	Vp-1Bc	CS type	Kauz type	Dreb-B1b	Hap-A	Hap-II	Lr14-	Lr34-	Lr68-	Yr15-	Fhb1-	1BL.1BL	Non 7OE	Null	Glu-D1d	Pina-D1b	Pinb-D1a	Pinb-B2b	Ppo-A1a	Zds-A1a	Pds-B1a	Pod-A1a	Psy-A1b	Psy-D1a	Psy-B1a or b	Wx-B1b	Hap-4A-C	H1g	Gs-D1a	Hap-L	Hap-H	Hap-T	Hap-C	Hap-A	Hap-1	TGW6-A1a
NX149	Zhongyou 9507	Beijing	Modern		Rht-B1a	Rht-D1a	Vrn-A1a	vrn-B1	Vrn-D1a	Ppd-D1a	Rio Blanco Type	Sdr-B1b	Vp-1Ba,b	CS type	Kauz type	Dreb-B1a	Hap-A	Hap-II	Lr14-	Lr34-	Lr68-	Yr15-	Fhb1-	1BL.1BL	Non 7OE	Null	Glu-D1d	Pina-D1b	Pinb-D1a	Pinb-B2a	Ppo-A1b	Zds-A1a	Pds-B1a	Pod-A1a	Psy-A1b	Psy-D1a	Psy-B1a or b	Wx-B1b	Hap-4A-C	H1g	Gs-D1a	Hap-L	Hap-L	Hap-T	Hap-T	Hap-A	others	TGW6-A1a
NX150	Jimai 19	Shandong	Modern		Rht-B1a	Rht-D1b	Vrn-A1a	Vrn-B1b	vrn-D1	Ppd-D1a	Rio Blanco Type	Sdr-B1b	Vp-1Ba,b	CS type	Westonia type	Dreb-B1a	Hap-A	Hap-II	Lr14+	Lr34-	Lr68-	Yr15-	Fhb1-	1BL.1BL	Non 7OE	Null	Glu-D1a	Pina-D1a	Pinb-D1b	Pinb-B2b	Ppo-A1a	Zds-A1b	Pds-B1b	Pod-A1a	Psy-A1b	Psy-D1a	Psy-B1a or b	Wx-B1b	Hap-4A-C	H1g	Gs-D1a	Hap-L	Hap-L	Hap-C	Hap-C	Hap-G	Hap-1	TGW6-A1a
NX151	Yunong 95119	Henan	Modern		Rht-B1a	Rht-D1a	vrn-A1	Vrn-B1b	Vrn-D1a	Ppd-D1a	Rio Blanco Type	Sdr-B1b	Vp-1Ba,b	CS type	Westonia type	Dreb-B1b	Hap-A	Hap-II	Lr14+	Lr34-	Lr68-	Yr15-	Fhb1-	1BL.1BL	Non 7OE	Null	Glu-D1a	Pina-D1a	Pinb-D1b	Pinb-B2a	Ppo-A1a	Zds-A1a	Pds-B1b	Pod-A1b	Psy-A1b	Heterozygous	Psy-B1a or b	Wx-B1b	Hap-4A-C	H1g	Gs-D1a	Hap-L	Hap-L	Hap-C	Hap-C	Hap-A	Hap-1	TGW6-A1a
NX152	Xiaoyan 6	Shandong	Modern	Founder parent	Rht-B1b	Rht-D1a	vrn-A1	Vrn-B1b	vrn-D1	Ppd-D1a	Rio Blanco Type	Sdr-B1a	Vp-1Bc	CS type	Kauz type	Dreb-B1a	Hap-A	Hap-II	Lr14+	Lr34-	Lr68-	Yr15-	Fhb1-	1BL.1BL	Non 7OE	Ax1 or Ax2*	Glu-D1d	Pina-D1a	Pinb-D1a	Pinb-B2a	Ppo-A1a	Zds-A1a	Pds-B1b	Pod-A1b	Psy-A1b	Psy-D1a	Psy-B1a or b	Wx-B1a	Hap-4A-C	H1g	Gs-D1a	Hap-L	Hap-H	Hap-T	Hap-C	Hap-A	Hap-1	TGW6-A1a
NX153	Yannong 19	Shandong	Modern		Rht-B1a	Rht-D1a	vrn-A1	Vrn-B1b	Vrn-D1a	Ppd-D1a	Rio Blanco Type	Sdr-B1b	Vp-1Ba,b	CS type	Westonia type	Dreb-B1b	Hap-A	Hap-II	NA	Lr34-	Lr68-	Yr15-	Fhb1-	1BL.1BL	Non 7OE	Null	Glu-D1a	Pina-D1a	Pinb-D1b	Pinb-B2a	Ppo-A1a	Zds-A1a	Pds-B1a	Pod-A1b	Psy-A1b	Psy-D1a	Psy-B1a or b	Wx-B1b	Hap-4A-C	H1g	Gs-D1a	Hap-L	Hap-L	Hap-C	Hap-C	Hap-A	Hap-1	TGW6-A1a
NX154	Shan 150	Shaanxi	Modern		Rht-B1a	Rht-D1b	vrn-A1	Vrn-B1b	vrn-D1	Ppd-D1a	Rio Blanco Type	Sdr-B1b	Vp-1Bc	Jagger type	Kauz type	Dreb-B1a	Hap-A	Hap-II	Lr14-	Lr34-	NA	Yr15-	Fhb1-	1BL.1BL	Non 7OE	Null	Glu-D1a	Pina-D1a	NA	Pinb-B2a	Ppo-A1a	Zds-A1b	Pds-B1a	Pod-A1b	Psy-A1b	Heterozygous	Psy-B1a or b	Wx-B1b	Hap-4A-C	H1g	Gs-D1a	Hap-L	Hap-H	Hap-C	Hap-C	Hap-G	others	TGW6-A1a
NX155	Nongda 1195	Beijing	Modern		Rht-B1a	Rht-D1b	vrn-A1	vrn-B1	vrn-D1	Ppd-D1a	Rio Blanco Type	Sdr-B1b	Vp-1Bc	Jagger type	Westonia type	Dreb-B1b	Hap-A	Hap-II	NA	Lr34-	Lr68-	Yr15-	Fhb1-	1BL.1RS	Non 7OE	Ax1 or Ax2*	Glu-D1a	Pina-D1a	Pinb-D1a	Pinb-B2b	Ppo-A1a	Zds-A1a	NA	Pod-A1b	Psy-A1b	Psy-D1a	Psy-B1a or b	Wx-B1b	Hap-4A-T	H1g	Gs-D1a	Hap-L	Hap-L	Hap-T	Hap-C	Hap-A	others	TGW6-A1a
NX156	Zhou 98165	Henan	Modern		Rht-B1a	Rht-D1a	vrn-A1	vrn-B1	Vrn-D1a	Ppd-D1a	NW97S186 Type	Sdr-B1b	Vp-1Ba,b	CS type	Kauz type	Dreb-B1a	Hap-A	Hap-II	Lr14-	Lr34-	Lr68-	Yr15-	Fhb1-	1BL.1RS	Non 7OE	Null	Glu-D1a	Pina-D1a	Pinb-D1b	Pinb-B2a	Ppo-A1a	Zds-A1a	Pds-B1a	NA	Psy-A1b	Psy-D1a	Psy-B1a or b	Wx-B1b	Hap-4A-C	H1g	Gs-D1b	Hap-L	Hap-H	Hap-T	Hap-T	Hap-A	NA	TGW6-A1a
NX157	Nongda 3297	Beijing	Modern		Rht-B1a	Rht-D1b	vrn-A1	vrn-B1	Vrn-D1a	Ppd-D1a	Rio Blanco Type	Sdr-B1b	Vp-1Bc	Jagger type	Kauz type	Dreb-B1a	Hap-A	Hap-II	Lr14-	Lr34-	Lr68-	Yr15-	Fhb1-	NA	Non 7OE	Null	Glu-D1a	Pina-D1a	Pinb-D1a	Pinb-B2a	Ppo-A1a	Zds-A1b	Pds-B1a	Pod-A1b	Psy-A1b	Psy-D1a	Psy-B1a or b	Wx-B1b	Hap-4A-C	H1g	Gs-D1a	Hap-L	Hap-H	Hap-C	Hap-C	Hap-G	others	TGW6-A1a
NX158	Jimai 20	Shandong	Modern		Rht-B1a	Rht-D1b	vrn-A1	Vrn-B1b	NA	Ppd-D1a	Rio Blanco Type	Sdr-B1b	Vp-1Ba,b	Jagger type	Westonia type	Dreb-B1a	Hap-A	Hap-II	NA	NA	Lr68-	Yr15-	Fhb1-	1BL.1BL	Non 7OE	Null	Glu-D1a	Pina-D1a	Heterozygous	Pinb-B2b	Ppo-A1a	Zds-A1b	Pds-B1a	Pod-A1a	Psy-A1b	Psy-D1a	Psy-B1a or b	Wx-B1b	Heterozygous	H1g	Gs-D1a	Hap-L	Hap-L	Hap-C	Hap-C	Hap-A	Hap-1	TGW6-A1a
NX159	Zhongyou 9843	Beijing	Modern		Rht-B1b	Rht-D1a	vrn-A1	Vrn-B1b	Vrn-D1a	Ppd-D1a	Rio Blanco Type	Sdr-B1a	Vp-1Ba,b	CS type	Kauz type	Dreb-B1b	Hap-A	Hap-II	Lr14-	Lr34-	Lr68-	Yr15-	Fhb1-	1BL.1RS	Non 7OE	Ax1 or Ax2*	Glu-D1a	Pina-D1a	Pinb-D1a	Pinb-B2a	Ppo-A1a	Zds-A1b	Pds-B1a	Pod-A1a	Psy-A1b	Psy-D1a	Psy-B1a or b	Wx-B1b	Hap-4A-C	H1g	Gs-D1b	Hap-L	Hap-H	Hap-T	Hap-T	Hap-A	Hap-1	TGW6-A1a
NX160	Lunxuan 987	Beijing	Modern		Rht-B1b	Rht-D1a	vrn-A1	Vrn-B1b	NA	Ppd-D1a	Rio Blanco Type	Sdr-B1a	Vp-1Ba,b	CS type	Kauz type	Dreb-B1b	Hap-A	Hap-II	NA	Lr34-	Lr68-	Yr15-	Fhb1-	1BL.1BL	Non 7OE	Ax1 or Ax2*	Glu-D1a	Pina-D1a	Pinb-D1a	Pinb-B2a	Ppo-A1a	Zds-A1b	Pds-B1a	Pod-A1a	Psy-A1b	Heterozygous	Psy-B1a or b	Wx-B1b	Hap-4A-C	H1g	Gs-D1b	Hap-L	Hap-H	Hap-T	Hap-T	Hap-A	Hap-1	TGW6-A1a
NX161	CA0178	Beijing	Modern		Rht-B1a	Rht-D1b	vrn-A1	Vrn-B1b	Heterozygous	Ppd-D1a	Rio Blanco Type	Sdr-B1b	Vp-1Bc	Jagger type	Westonia type	NA	Hap-A	Hap-II	Lr14-	Lr34-	Lr68-	Yr15-	Fhb1-	1BL.1BL	Non 7OE	Null	Glu-D1d	Pina-D1a	Pinb-D1b	Pinb-B2a	Ppo-A1b	Zds-A1b	Pds-B1a	NA	Psy-A1b	Psy-D1a	Psy-B1a or b	Wx-B1b	Heterozygous	H1g	Gs-D1a	Hap-L	Hap-H	Hap-C	Hap-T	Hap-A	others	TGW6-A1a
NX162	CA0629	Beijing	Modern		Rht-B1a	Rht-D1a	vrn-A1	Vrn-B1b	vrn-D1	Ppd-D1b	Rio Blanco Type	Sdr-B1a	NA	NA	Westonia type	NA	Hap-A	Hap-II	NA	Lr34-	Lr68-	Yr15-	Fhb1-	NA	NA	Ax1 or Ax2*	Glu-D1a	Pina-D1a	Pinb-D1a	Pinb-B2a	NA	Zds-A1b	Pds-B1b	NA	Psy-A1a	Psy-D1a	NA	Wx-B1b	NA	H1g	Gs-D1a	Hap-H	NA	Hap-T	NA	NA	NA	NA
NX163	CA0113	Beijing	Modern		Rht-B1a	Rht-D1b	vrn-A1	Vrn-B1b	Heterozygous	Ppd-D1a	NW97S186 Type	Sdr-B1b	Vp-1Ba,b	CS type	Kauz type	Dreb-B1a	Hap-A	Hap-II	Lr14-	Lr34-	Lr68-	Yr15-	Fhb1+	1BL.1RS	Non 7OE	Null	Glu-D1d	Pina-D1a	Pinb-D1b	Pinb-B2a	Ppo-A1a	Zds-A1b	NA	Pod-A1a	Psy-A1b	Psy-D1g	Psy-B1a or b	Wx-B1b	Hap-4A-C	H1g	Gs-D1a	Hap-L	Hap-L	Hap-T	Hap-C	Hap-A	Hap-1	TGW6-A1a
NX164	Jing 9428	Beijing	Modern		Rht-B1a	Rht-D1a	vrn-A1	Vrn-B1b	vrn-D1	Ppd-D1a	Rio Blanco Type	Sdr-B1b	Vp-1Bc	CS type	Heterozygous	Dreb-B1b	Hap-A	Hap-II	Lr14+	Lr34-	Lr68-	Yr15-	Fhb1-	1BL.1BL	Non 7OE	Null	Glu-D1a	Pina-D1a	Pinb-D1a	Pinb-B2a	Ppo-A1a	Zds-A1b	Pds-B1b	Pod-A1a	Psy-A1b	Psy-D1a	Psy-B1a or b	Wx-B1b	Hap-4A-C	H1g	Gs-D1a	Hap-L	Hap-L	Hap-T	Hap-C	Hap-G	others	TGW6-A1a
NX165	001-3-5-1	Shaanxi	Modern		Rht-B1a	Rht-D1b	vrn-A1	Vrn-B1b	vrn-D1	Ppd-D1a	Rio Blanco Type	Sdr-B1a	Vp-1Bc	Jagger type	Westonia type	Dreb-B1b	Hap-A	Hap-II	Lr14+	Lr34-	Lr68-	Yr15-	Fhb1-	1BL.1RS	Non 7OE	Ax1 or Ax2*	Glu-D1a	Pina-D1a	Pinb-D1b	Pinb-B2a	Ppo-A1a	Zds-A1b	Pds-B1a	Pod-A1a	Psy-A1b	Psy-D1a	Psy-B1a or b	Wx-B1b	Hap-4A-T	H1g	Gs-D1a	Hap-L	Hap-L	Hap-T	Hap-C	Hap-A	Hap-1	TGW6-A1b
NX166	Zhou 8425B	Henan	Modern	Founder parent	Rht-B1b	Rht-D1b	vrn-A1	vrn-B1	Vrn-D1a	Ppd-D1a	NW97S186 Type	Sdr-B1b	Vp-1Ba,b	CS type	Kauz type	Dreb-B1a	Hap-A	Hap-II	Lr14+	Lr34-	Lr68-	Yr15-	Fhb1-	1BL.1RS	Non 7OE	Null	Glu-D1a	Pina-D1a	Pinb-D1b	Pinb-B2a	Ppo-A1b	Zds-A1a	Pds-B1a	Pod-A1b	Psy-A1b	Psy-D1g	Psy-B1a or b	Wx-B1a	Hap-4A-C	H1g	Gs-D1a	Hap-L	Hap-L	Hap-T	Hap-C	Hap-A	Hap-1	TGW6-A1a
NX167	3986-4012(1)	Henan	Modern		Rht-B1a	Rht-D1a	vrn-A1	vrn-B1	vrn-D1	Ppd-D1a	Rio Blanco Type	Sdr-B1a	Vp-1Bc	CS type	Kauz type	Dreb-B1a	Hap-A	Hap-II	Lr14-	Lr34-	Lr68-	Yr15-	Fhb1-	1BL.1RS	Non 7OE	Ax1 or Ax2*	Glu-D1a	Pina-D1a	Pinb-D1a	Pinb-B2b	Ppo-A1b	Zds-A1a	Pds-B1a	Pod-A1b	Psy-A1a	Psy-D1a	Psy-B1a or b	Wx-B1a	Hap-4A-C	Heterozygous	Gs-D1a	Hap-L	Hap-L	Hap-T	Hap-C	Hap-G	others	TGW6-A1a
NX168	CV"Quarrion"CSIR2005	Australia	Foreign cultivars		Rht-B1b	Rht-D1a	vrn-A1	Vrn-B1b	Vrn-D1a	Ppd-D1a	Rio Blanco Type	Sdr-B1b	Vp-1Bc	Jagger type	Kauz type	Dreb-B1b	Hap-A	Hap-II	Lr14-	Lr34-	Lr68-	Yr15-	Fhb1-	1BL.1RS	Non 7OE	Null	Glu-D1a	Pina-D1a	Pinb-D1b	Pinb-B2a	Ppo-A1b	Zds-A1b	Pds-B1a	Pod-A1a	Psy-A1b	Psy-D1a	Psy-B1a or b	Wx-B1b	Hap-4A-C	H1g	Gs-D1b	Hap-L	Hap-L	Hap-T	Hap-C	Hap-A	others	TGW6-A1a
NX169	Chunjie 3	Ningxia	Modern		Rht-B1a	Rht-D1b	vrn-A1	Vrn-B1b	vrn-D1	Ppd-D1a	Rio Blanco Type	Sdr-B1b	Vp-1Bc	Jagger type	Kauz type	Dreb-B1a	Hap-A	Hap-II	Lr14-	Lr34-	Lr68-	Yr15-	Fhb1-	1BL.1BL	Non 7OE	Null	Glu-D1a	Pina-D1a	Pinb-D1b	Pinb-B2b	Ppo-A1a	Zds-A1b	Pds-B1a	Pod-A1a	Psy-A1b	Psy-D1a	Psy-B1a or b	Wx-B1b	Hap-4A-T	H1g	Gs-D1a	Hap-L	Hap-L	Hap-C	Hap-C	Hap-G	others	TGW6-A1a
NX170	kanto107	Japan	Foreign cultivars		Rht-B1a	Rht-D1a	vrn-A1	Vrn-B1b	vrn-D1	Ppd-D1a	Rio Blanco Type	Sdr-B1a	Vp-1Ba,b	CS type	Westonia type	Dreb-B1b	Hap-A	Hap-II	Lr14-	Lr34+	Lr68-	Yr15-	Fhb1-	1BL.1BL	Non 7OE	Ax1 or Ax2*	Glu-D1a	Pina-D1a	Pinb-D1a	Pinb-B2a	Ppo-A1a	Zds-A1b	Pds-B1a	Pod-A1a	Psy-A1b	Psy-D1a	Psy-B1a or b	Wx-B1a	Hap-4A-C	H1g	Gs-D1a	Hap-L	Hap-H	Hap-T	Hap-T	Hap-G	Hap-1	TGW6-A1a
NX171	Baihuomai	Japan	Foreign cultivars		Rht-B1a	Rht-D1a	vrn-A1	Vrn-B1b	vrn-D1	Ppd-D1a	NW97S186 Type	Sdr-B1b	Vp-1Ba,b	CS type	Westonia type	Dreb-B1a	Hap-A	Hap-I	Lr14+	Lr34+	Lr68-	Yr15-	Fhb1-	1BL.1BL	Non 7OE	Ax1 or Ax2*	Glu-D1a	Pina-D1a	Pinb-D1b	Pinb-B2b	Ppo-A1a	Zds-A1b	Pds-B1a	Pod-A1a	Psy-A1b	Heterozygous	NA	Wx-B1b	Hap-4A-C	H1g	Gs-D1a	Hap-L	Hap-L	Hap-T	NA	Hap-A	others	TGW6-A1b
NX172	ALTAR.84/AE.SQUARROSA	Mexico	Foreign cultivars		Rht-B1a	Rht-D1a	vrn-A1	Vrn-B1b	vrn-D1	Ppd-D1a	Rio Blanco Type	Sdr-B1b	Vp-1Bc	CS type	Westonia type	Dreb-B1b	Hap-C	Hap-II	Lr14+	Lr34-	Lr68-	Yr15-	Fhb1-	1BL.1BL	Non 7OE	Null	Glu-D1a	Pina-D1b	Pinb-D1a	Pinb-B2a	Ppo-A1a	Zds-A1b	Pds-B1a	Pod-A1b	Psy-A1b	Psy-D1a	Psy-B1a or b	Wx-B1b	Hap-4A-T	NA	Gs-D1a	Hap-L	Hap-L	Hap-T	Hap-C	Hap-G	Hap-1	TGW6-A1a
NX173	Xinong 979	Shaanxi	Modern		Rht-B1a	Rht-D1b	vrn-A1	vrn-B1	Vrn-D1a	Ppd-D1a	Rio Blanco Type	Heterozygous	Vp-1Ba,b	Jagger type	Kauz type	Dreb-B1b	Hap-A	Hap-II	Lr14+	Lr34-	Lr68-	Yr15-	Fhb1-	Heterozygous	Non 7OE	Null	Glu-D1a	Pina-D1a	Pinb-D1b	Pinb-B2a	Ppo-A1a	Heterozygous	Pds-B1a	Pod-A1b	Psy-A1b	Psy-D1a	Psy-B1a or b	Wx-B1b	Heterozygous	H1g	Gs-D1a	Hap-L	Hap-H	Hap-T	Hap-C	Hap-G	NA	TGW6-A1a
NX174	Changwu 50-1-1	Shaanxi	Modern		Rht-B1b	Rht-D1a	vrn-A1	Vrn-B1b	NA	Ppd-D1a	Rio Blanco Type	Sdr-B1b	Vp-1Ba,b	CS type	Kauz type	NA	Hap-A	Hap-II	NA	Lr34-	Lr68-	Yr15-	Fhb1-	1BL.1BL	Non 7OE	Null	Glu-D1a	Pina-D1a	Pinb-D1b	Pinb-B2a	Ppo-A1b	Zds-A1b	Pds-B1a	Pod-A1b	Psy-A1b	Psy-D1a	Psy-B1a or b	Wx-B1b	Hap-4A-C	H1g	Gs-D1a	Hap-H	Hap-L	Hap-T	Hap-C	Hap-A	Hap-1	TGW6-A1b
NX175	Changwu 134	Shaanxi	Modern		Rht-B1b	Rht-D1a	vrn-A1	Vrn-B1b	vrn-D1	Ppd-D1a	Rio Blanco Type	Sdr-B1b	Vp-1Ba,b	CS type	Heterozygous	NA	Hap-A	Hap-II	Lr14+	Lr34-	Lr68-	Yr15-	Fhb1-	1BL.1BL	Non 7OE	Null	Glu-D1a	Pina-D1a	Pinb-D1b	Pinb-B2a	Ppo-A1a	Zds-A1b	Pds-B1a	Pod-A1b	Psy-A1b	Psy-D1a	Psy-B1a or b	Wx-B1b	Hap-4A-C	H1g	Gs-D1a	Hap-H	Hap-L	Hap-T	Heterozygous	Hap-A	Hap-1	TGW6-A1b
NX176	CA0816	Beijing	Modern		Heterozygous	Rht-D1a	vrn-A1	Vrn-B1b	vrn-D1	Ppd-D1a	Rio Blanco Type	Sdr-B1b	Vp-1Ba,b	CS type	Kauz type	NA	Hap-A	Hap-I	NA	Lr34-	Heterozygous	Yr15-	Heterozygous	1BL.1BL	Non 7OE	Ax1 or Ax2*	Glu-D1a	Pina-D1a	Heterozygous	Pinb-B2a	NA	Zds-A1b	Heterozygous	Pod-A1a	NA	NA	NA	Wx-B1b	Hap-4A-C	H1g	Heterozygous	Hap-L	Hap-L	Hap-T	Hap-C	Hap-A	others	TGW6-A1a
NX177	CA0856	Beijing	Modern		Heterozygous	Rht-D1a	vrn-A1	Vrn-B1b	vrn-D1	Ppd-D1a	NW97S186 Type	Sdr-B1a	Vp-1Ba,b	CS type	Westonia type	Dreb-B1b	Hap-A	Hap-II	Lr14+	Lr34-	Heterozygous	Yr15-	Heterozygous	Heterozygous	Non 7OE	NA	Glu-D1a	Pina-D1a	NA	Pinb-B2a	Ppo-A1a	Zds-A1b	Pds-B1b	Pod-A1a	NA	NA	NA	Wx-B1b	Hap-4A-C	H1g	Heterozygous	Heterozygous	Hap-L	Hap-T	Heterozygous	Hap-A	Hap-1	TGW6-A1a
NX178	CA0864	Beijing	Modern		Heterozygous	Rht-D1a	vrn-A1	Vrn-B1b	vrn-D1	Ppd-D1a	Rio Blanco Type	NA	NA	CS type	Westonia type	Dreb-B1b	Hap-A	Hap-II	Lr14+	Lr34-	Lr68-	Yr15-	Heterozygous	Heterozygous	Non 7OE	Heterozygous	Glu-D1a	Pina-D1a	Heterozygous	Pinb-B2a	Ppo-A1a	Zds-A1b	Heterozygous	Pod-A1a	Psy-A1b	NA	Psy-B1a or b	Wx-B1b	Hap-4A-C	H1g	Gs-D1a	Heterozygous	Hap-L	Hap-T	Heterozygous	Hap-A	Hap-1	TGW6-A1a
NX179	875067/S4055-6	Ningxia	Strain		NA	Rht-D1a	vrn-A1	Vrn-B1b	Vrn-D1a	Ppd-D1a	NW97S186 Type	Sdr-B1b	Vp-1Ba,b	CS type	Kauz type	Dreb-B1b	Hap-A	Hap-II	Lr14+	Lr34-	Lr68-	Yr15-	Fhb1-	1BL.1BL	Non 7OE	Null	Glu-D1a	Pina-D1a	Pinb-D1b	Pinb-B2a	Ppo-A1a	Zds-A1b	Pds-B1a	Pod-A1b	Psy-A1b	Psy-D1a	Psy-B1a or b	Wx-B1b	NA	H1g	Gs-D1a	Hap-L	Hap-L	Hap-T	NA	Hap-A	others	TGW6-A1a
NX180	Zhouyuan 9369	Shandong	Modern		Rht-B1a	Rht-D1a	vrn-A1	Vrn-B1b	vrn-D1	Ppd-D1a	Rio Blanco Type	Sdr-B1b	Vp-1Ba,b	CS type	Kauz type	Dreb-B1b	Hap-A	Hap-II	NA	Lr34-	Lr68-	Yr15-	Fhb1-	1BL.1BL	Non 7OE	Null	Glu-D1d	Pina-D1a	Pinb-D1b	Pinb-B2b	Ppo-A1a	Zds-A1b	Pds-B1a	Pod-A1a	Psy-A1b	Psy-D1a	Psy-B1a or b	Wx-B1b	Hap-4A-C	H1g	Gs-D1b	Hap-L	Hap-L	Hap-T	Hap-T	Hap-G	others	TGW6-A1a
NX181	Zhouyou 120	Henan	Modern		Rht-B1a	Rht-D1a	vrn-A1	Vrn-B1b	Vrn-D1a	Ppd-D1a	Rio Blanco Type	Sdr-B1b	Vp-1Ba,b	CS type	Kauz type	Dreb-B1a	Hap-A	Hap-II	NA	Lr34-	Lr68-	Yr15-	Fhb1-	1BL.1BL	Non 7OE	Ax1 or Ax2*	Glu-D1a	Pina-D1a	Pinb-D1b	Pinb-B2a	Ppo-A1a	Zds-A1b	Pds-B1a	Pod-A1a	Psy-A1b	Psy-D1a	Psy-B1a or b	Wx-B1b	Hap-4A-T	H1g	Gs-D1a	Hap-L	Hap-L	Hap-T	Hap-C	Hap-A	others	TGW6-A1a
NX182	Lunong 119	Shandong	Modern		Rht-B1a	Rht-D1b	vrn-A1	Vrn-B1b	vrn-D1	Ppd-D1a	Rio Blanco Type	Sdr-B1b	Vp-1Bc	Jagger type	Kauz type	Dreb-B1a	Hap-A	Hap-II	Lr14-	Lr34-	Lr68-	Yr15-	Fhb1-	1BL.1BL	Non 7OE	Null	Glu-D1d	Pina-D1a	Pinb-D1b	Pinb-B2a	Ppo-A1a	Zds-A1b	Pds-B1a	Pod-A1a	Psy-A1b	Psy-D1a	Psy-B1a or b	Wx-B1b	Hap-4A-T	H1g	Gs-D1a	Hap-L	Hap-L	Hap-C	Hap-C	Hap-G	others	TGW6-A1a
NX183	987	Shaanxi	Modern		Rht-B1b	Rht-D1a	vrn-A1	Vrn-B1b	Heterozygous	Ppd-D1a	Rio Blanco Type	Sdr-B1b	Vp-1Ba,b	CS type	Kauz type	Dreb-B1b	Hap-A	Hap-II	Lr14+	Lr34-	NA	Yr15-	Fhb1-	Heterozygous	Non 7OE	Null	Glu-D1d	Pina-D1a	Pinb-D1b	Pinb-B2a	Ppo-A1a	Zds-A1b	Pds-B1a	Pod-A1a	Psy-A1b	Psy-D1g	Psy-B1a or b	Wx-B1b	Hap-4A-C	H1g	Gs-D1b	Hap-L	Hap-H	Hap-T	Heterozygous	Hap-A	Hap-1	TGW6-A1a
NX184	Xinong 828	Shaanxi	Modern		Rht-B1a	Rht-D1a	vrn-A1	vrn-B1	Heterozygous	Ppd-D1a	Rio Blanco Type	Sdr-B1b	Vp-1Ba,b	CS type	Westonia type	Dreb-B1b	Hap-A	Hap-I	NA	Lr34-	Lr68-	Yr15-	Fhb1-	1BL.1RS	Non 7OE	Ax1 or Ax2*	Glu-D1a	Pina-D1a	Pinb-D1a	Pinb-B2a	Ppo-A1b	Zds-A1b	Pds-B1a	Pod-A1a	Psy-A1b	Psy-D1a	Psy-B1a or b	Wx-B1b	Hap-4A-C	H1g	Gs-D1a	Hap-L	Hap-L	Hap-T	Hap-C	Hap-A	others	TGW6-A1a
NX185	Dongningchun 4	Ningxia	Modern		Heterozygous	Rht-D1a	vrn-A1	Vrn-B1b	Vrn-D1a	Ppd-D1a	Rio Blanco Type	Sdr-B1b	Vp-1Ba,b	CS type	Westonia type	NA	Hap-A	Hap-II	NA	Lr34-	Lr68-	Yr15-	Fhb1+	1BL.1BL	Non 7OE	Null	Glu-D1d	Pina-D1a	Pinb-D1b	Pinb-B2a	Heterozygous	Zds-A1b	Pds-B1a	Pod-A1a	Psy-A1b	Psy-D1g	Psy-B1a or b	Wx-B1b	Hap-4A-C	H1g	Gs-D1b	Hap-L	Hap-L	Hap-T	Hap-C	Hap-A	NA	TGW6-A1b
NX186	Dongyu 4	Ningxia	Strain		Rht-B1a	Rht-D1a	vrn-A1	Vrn-B1b	Vrn-D1a	Ppd-D1a	Rio Blanco Type	Sdr-B1b	Vp-1Ba,b	Jagger type	Kauz type	Dreb-B1a	Hap-A	Hap-II	Lr14-	Lr34-	Lr68-	Yr15-	Fhb1+	Heterozygous	Non 7OE	Null	Glu-D1a	Pina-D1a	Pinb-D1b	Pinb-B2a	Heterozygous	Zds-A1b	Pds-B1a	Pod-A1a	Psy-A1b	Psy-D1a	Psy-B1a or b	Wx-B1b	Hap-4A-C	H1g	Gs-D1b	Hap-L	Hap-L	Hap-C	Hap-T	Hap-A	NA	TGW6-A1a
NX187	Ynafu 188/Jingdong 8	Ningxia	Strain		Rht-B1a	Rht-D1b	vrn-A1	Vrn-B1b	Vrn-D1a	Ppd-D1a	NW97S186 Type	Sdr-B1b	Vp-1Ba,b	CS type	Kauz type	Dreb-B1b	Hap-C	Hap-II	NA	Lr34-	Lr68-	Yr15-	Fhb1+	1BL.1RS	Non 7OE	Null	Glu-D1a	Pina-D1a	Pinb-D1b	Pinb-B2a	Ppo-A1b	Zds-A1a	Pds-B1a	Pod-A1a	Psy-A1b	Psy-D1a	Psy-B1a or b	Wx-B1b	Hap-4A-C	H1g	Gs-D1a	Hap-L	Hap-L	Hap-T	Hap-C	Hap-A	others	TGW6-A1a
NX188	875067/Ynayou 361//5159/3/Ningdong 11	Ningxia	Strain		Rht-B1b	Rht-D1a	vrn-A1	Vrn-B1b	Vrn-D1a	Ppd-D1a	Rio Blanco Type	Sdr-B1a	Vp-1Ba,b	CS type	Westonia type	Dreb-B1b	Hap-A	Hap-I	Lr14+	Lr34-	Lr68-	Yr15-	Fhb1-	1BL.1BL	Non 7OE	Ax1 or Ax2*	Glu-D1a	Pina-D1a	Heterozygous	Pinb-B2a	Ppo-A1a	Zds-A1b	Pds-B1a	Pod-A1a	Psy-A1b	Psy-D1a	Psy-B1a or b	Wx-B1b	Hap-4A-C	H1g	Gs-D1a	Hap-L	Hap-L	Hap-T	Hap-C	Hap-A	Hap-1	TGW6-A1a
NX189	Yannong 19//RENAN/923	Ningxia	Strain		Rht-B1a	Rht-D1a	vrn-A1	Vrn-B1b	vrn-D1	Ppd-D1a	Rio Blanco Type	NA	Vp-1Ba,b	Jagger type	Westonia type	Dreb-B1a	Hap-A	Hap-II	NA	Lr34-	Heterozygous	Yr15-	Fhb1+	NA	Non 7OE	Null	Glu-D1a	Pina-D1a	Pinb-D1a	Pinb-B2a	Ppo-A1a	Zds-A1b	Heterozygous	Pod-A1a	NA	NA	NA	Wx-B1b	Hap-4A-C	H1g	Gs-D1a	Heterozygous	Hap-L	Hap-T	Hap-C	Hap-A	others	TGW6-A1a
NX190	Jingdong 8/S4053	Ningxia	Strain		Rht-B1a	Rht-D1a	vrn-A1	Vrn-B1b	vrn-D1	Ppd-D1a	Rio Blanco Type	Sdr-B1b	Vp-1Ba,b	CS type	Kauz type	NA	Hap-A	Hap-II	Lr14-	Lr34-	Lr68-	Yr15-	Fhb1+	Heterozygous	Non 7OE	Null	Glu-D1a	Pina-D1a	Pinb-D1b	Pinb-B2a	Ppo-A1a	Zds-A1b	Pds-B1a	Pod-A1a	Psy-A1b	Psy-D1a	Psy-B1a or b	Wx-B1b	Hap-4A-T	H1g	Gs-D1a	Hap-L	Hap-L	Hap-C	Hap-C	Hap-A	others	TGW6-A1a
NX191	996-2/Ping 9//Ningdong 10	Ningxia	Strain		Rht-B1a	Rht-D1b	vrn-A1	Vrn-B1b	vrn-D1	Ppd-D1a	Rio Blanco Type	Sdr-B1b	Vp-1Ba,b	Jagger type	Westonia type	Dreb-B1b	Hap-A	Hap-I	Lr14-	Lr34-	Lr68-	Yr15-	Fhb1-	Heterozygous	Non 7OE	Null	Glu-D1a	Pina-D1a	Pinb-D1b	Pinb-B2a	Ppo-A1a	Zds-A1b	Pds-B1a	Pod-A1a	Psy-A1b	Psy-D1a	Psy-B1a or b	Wx-B1b	Hap-4A-T	H1g	Gs-D1a	Hap-L	Hap-L	Hap-C	Hap-C	Hap-A	Hap-1	TGW6-A1a
NX192	Dong ningchun4/Yannong19//Ynanong 19	Ningxia	Strain		Rht-B1a	Rht-D1b	vrn-A1	Vrn-B1b	Vrn-D1a	Ppd-D1a	Rio Blanco Type	Sdr-B1b	Vp-1Bc	Jagger type	Kauz type	Dreb-B1a	Hap-A	Hap-II	Lr14-	Lr34-	Lr68-	Yr15-	Fhb1-	1BL.1BL	Non 7OE	Null	Glu-D1d	Pina-D1a	Pinb-D1b	Pinb-B2b	Ppo-A1a	Zds-A1b	Pds-B1a	NA	Psy-A1b	Psy-D1a	Psy-B1a or b	Wx-B1b	Hap-4A-T	H1g	Gs-D1a	Hap-L	Hap-L	Hap-C	Hap-C	Hap-A	others	TGW6-A1a
NX193	Yannong 19/NXBC126	Ningxia	Strain		Rht-B1a	Rht-D1a	vrn-A1	Vrn-B1b	vrn-D1	Ppd-D1a	Rio Blanco Type	Sdr-B1b	Vp-1Ba,b	CS type	Kauz type	Dreb-B1a	Hap-A	Hap-II	Lr14-	Lr34-	Lr68-	Yr15-	Fhb1-	1BL.1BL	Non 7OE	Heterozygous	Glu-D1a	Pina-D1a	Pinb-D1b	Pinb-B2a	Ppo-A1a	Zds-A1b	Pds-B1a	Pod-A1a	Psy-A1b	Psy-D1a	Psy-B1a or b	Wx-B1b	Heterozygous	H1g	Gs-D1a	Hap-L	Hap-L	Hap-T	Hap-C	Hap-A	others	TGW6-A1a
NX194	875067/S4055-6//Ping 9	Ningxia	Strain		Rht-B1a	Rht-D1a	vrn-A1	Vrn-B1b	vrn-D1	Ppd-D1a	NW97S186 Type	Sdr-B1a	Vp-1Ba,b	CS type	Westonia type	Dreb-B1a	Hap-A	Hap-II	Lr14+	Lr34-	Lr68-	Yr15-	Fhb1-	1BL.1BL	Non 7OE	Null	Glu-D1a	Pina-D1a	Pinb-D1a	Pinb-B2a	Ppo-A1a	Zds-A1b	Pds-B1a	Pod-A1a	Psy-A1b	Psy-D1a	Psy-B1a or b	Wx-B1b	Hap-4A-C	H1g	Gs-D1a	Hap-L	Hap-H	Hap-T	Hap-C	Hap-A	others	TGW6-A1a
NX195	Ningdong 10/875067	Ningxia	Strain		Rht-B1a	Rht-D1a	vrn-A1	Vrn-B1b	Vrn-D1a	Ppd-D1a	NW97S186 Type	Sdr-B1b	Vp-1Ba,b	CS type	Westonia type	Dreb-B1b	Hap-A	Hap-II	Lr14-	Lr34-	Lr68-	Yr15-	Fhb1-	1BL.1BL	Non 7OE	Null	Glu-D1a	Pina-D1a	Pinb-D1a	Pinb-B2a	Ppo-A1a	Zds-A1b	Pds-B1a	Pod-A1b	Psy-A1b	Psy-D1a	Psy-B1a or b	NA	Hap-4A-C	H1g	Gs-D1a	Hap-L	Hap-L	Hap-T	Hap-C	Hap-A	others	TGW6-A1a
NX196	5R623/Ningdong 10	Ningxia	Strain		Rht-B1a	Rht-D1a	vrn-A1	Vrn-B1b	vrn-D1	Ppd-D1a	NW97S186 Type	Sdr-B1b	Vp-1Ba,b	CS type	Westonia type	Dreb-B1b	Hap-A	Hap-II	Lr14-	Lr34-	Lr68-	Yr15-	Fhb1-	Heterozygous	Non 7OE	Null	Glu-D1a	Pina-D1a	Pinb-D1b	Pinb-B2a	Ppo-A1a	Zds-A1b	Pds-B1a	Pod-A1a	Psy-A1b	Psy-D1a	Psy-B1a or b	Wx-B1b	Hap-4A-C	NA	Gs-D1a	Hap-L	Hap-L	Hap-T	Hap-T	Hap-A	Hap-1	TGW6-A1a
NX197	2296-30（5）/Yannong 19	Ningxia	Strain		Rht-B1a	Rht-D1a	vrn-A1	Vrn-B1b	vrn-D1	Ppd-D1a	Rio Blanco Type	Sdr-B1b	Vp-1Bc	CS type	Kauz type	Dreb-B1b	Hap-A	Hap-II	Lr14+	Lr34-	Lr68-	Yr15-	Fhb1+	1BL.1BL	Non 7OE	Ax1 or Ax2*	Glu-D1a	Pina-D1a	Pinb-D1b	Pinb-B2a	Ppo-A1a	Zds-A1b	Pds-B1a	Pod-A1a	Psy-A1b	Psy-D1a	Psy-B1a or b	Wx-B1b	Hap-4A-C	H1g	Gs-D1a	Hap-L	Hap-L	Hap-T	Hap-C	Hap-G	Hap-1	TGW6-A1a
NX198	2471-75（3）/Ynanong 19	Ningxia	Strain		Rht-B1a	Rht-D1a	vrn-A1	Vrn-B1b	vrn-D1	Ppd-D1a	Heterozygous	Sdr-B1b	Vp-1Ba,b	CS type	Kauz type	Dreb-B1b	Hap-A	Hap-II	Lr14-	Lr34-	Lr68-	Yr15-	Fhb1-	1BL.1BL	Non 7OE	Ax1 or Ax2*	Glu-D1a	Pina-D1a	Pinb-D1b	Pinb-B2b	Ppo-A1a	Zds-A1b	Pds-B1a	Pod-A1a	Psy-A1b	Psy-D1a	Psy-B1a or b	Wx-B1b	Hap-4A-T	H1g	Gs-D1a	Hap-L	Hap-L	NA	Hap-C	Hap-G	others	TGW6-A1a
NX199	3728-32（4）/Zhoumai 18	Ningxia	Strain		Rht-B1b	Rht-D1a	vrn-A1	Vrn-B1b	Vrn-D1a	Ppd-D1a	Rio Blanco Type	Sdr-B1b	Vp-1Bc	CS type	Westonia type	Dreb-B1b	Hap-C	Hap-II	Lr14+	Lr34-	Lr68-	Yr15-	Fhb1-	1BL.1BL	Non 7OE	Ax1 or Ax2*	Glu-D1d	Pina-D1b	Pinb-D1a	Pinb-B2a	Ppo-A1a	Zds-A1b	Pds-B1a	Pod-A1a	Psy-A1b	Psy-D1a	Psy-B1a or b	Wx-B1b	Hap-4A-C	H1g	Gs-D1b	Hap-L	Hap-L	Hap-T	Hap-T	Hap-A	Hap-1	TGW6-A1a
NX200	Fan 5/Fan 7	Ningxia	Strain		Rht-B1a	Heterozygous	vrn-A1	vrn-B1	Vrn-D1a	Ppd-D1a	Rio Blanco Type	Sdr-B1a	Vp-1Ba,b	CS type	Heterozygous	Dreb-B1b	Hap-A	Hap-I	NA	Lr34-	Lr68-	Yr15-	Fhb1-	NA	Non 7OE	Heterozygous	Glu-D1d	Pina-D1a	Pinb-D1b	Pinb-B2a	Heterozygous	Zds-A1b	Heterozygous	Pod-A1a	Psy-A1b	NA	Psy-B1a or b	Wx-B1b	Hap-4A-C	H1g	Gs-D1b	Hap-L	Hap-H	Hap-T	Hap-C	Hap-G	Hap-1	TGW6-A1a
NX201	Beinongjinxiang	Beijing	Modern		Rht-B1a	Rht-D1b	vrn-A1	vrn-B1	Vrn-D1a	Ppd-D1a	Rio Blanco Type	Sdr-B1b	Vp-1Bc	Jagger type	Kauz type	Dreb-B1a	Hap-A	Hap-II	Lr14-	Lr34-	Lr68-	Yr15-	Fhb1-	1BL.1BL	Non 7OE	Null	Glu-D1a	Pina-D1a	Pinb-D1b	Pinb-B2b	Ppo-A1a	Zds-A1b	Pds-B1a	Pod-A1a	Psy-A1b	Psy-D1a	Psy-B1a or b	Wx-B1b	Hap-4A-T	H1g	Gs-D1a	Hap-L	Hap-L	Hap-C	Hap-C	Hap-G	others	TGW6-A1a
NX202	Lumai 22	Shandong	Modern		Rht-B1a	Rht-D1a	vrn-A1	vrn-B1	Vrn-D1a	Ppd-D1a	NW97S186 Type	Sdr-B1b	Vp-1Bc	CS type	Westonia type	Dreb-B1a	Hap-A	Hap-II	Lr14-	Lr34-	Lr68-	Yr15-	Fhb1-	1BL.1BL	Non 7OE	Ax1 or Ax2*	Glu-D1a	Pina-D1a	Pinb-D1a	Pinb-B2b	Ppo-A1a	Zds-A1b	Pds-B1b	Pod-A1a	Psy-A1b	Psy-D1a	Psy-B1a or b	Wx-B1b	Hap-4A-C	H1g	Gs-D1b	Hap-L	Hap-L	Hap-T	Hap-C	Hap-G	others	TGW6-A1a
NX203	CA0389	Beijing	Modern		Rht-B1b	Rht-D1a	vrn-A1	vrn-B1	NA	Ppd-D1a	Rio Blanco Type	Sdr-B1b	Vp-1Ba,b	CS type	Kauz type	Dreb-B1b	Hap-C	Hap-I	NA	Lr34-	Lr68-	Yr15-	Fhb1-	1BL.1BL	Non 7OE	Null	Glu-D1a	Pina-D1a	Pinb-D1a	Pinb-B2a	Ppo-A1a	Zds-A1b	Pds-B1b	Pod-A1a	Psy-A1b	Psy-D1a	Psy-B1a or b	Wx-B1b	Hap-4A-T	H1g	Gs-D1a	Hap-L	Hap-L	Hap-T	Hap-C	Hap-A	others	TGW6-A1a
NX204	CA0388	Beijing	Modern		Heterozygous	Heterozygous	vrn-A1	Vrn-B1b	Heterozygous	Ppd-D1a	Rio Blanco Type	Sdr-B1b	Vp-1Ba,b	CS type	Heterozygous	Dreb-B1b	Hap-C	Hap-I	Lr14-	Lr34-	Lr68-	Yr15-	Fhb1-	1BL.1BL	Non 7OE	Null	Glu-D1a	Pina-D1a	Pinb-D1a	Pinb-B2a	Ppo-A1a	Zds-A1b	Heterozygous	Pod-A1a	Psy-A1b	Psy-D1a	Psy-B1a or b	Wx-B1b	Hap-4A-T	H1g	Gs-D1a	Hap-L	Hap-L	Hap-T	Hap-C	Hap-A	Heterozygous	TGW6-A1a
NX205	CA0391	Beijing	Modern		Rht-B1a	Rht-D1b	vrn-A1	Vrn-B1b	vrn-D1	Ppd-D1a	Rio Blanco Type	Sdr-B1a	Vp-1Ba,b	Jagger type	Westonia type	Dreb-B1b	Hap-A	Hap-II	Lr14-	Lr34-	Lr68-	Yr15-	Fhb1-	1BL.1BL	Non 7OE	Ax1 or Ax2*	Glu-D1a	Pina-D1a	Pinb-D1b	Pinb-B2a	Ppo-A1a	Zds-A1b	Pds-B1a	Pod-A1a	Psy-A1b	Psy-D1a	Psy-B1a or b	Wx-B1b	Hap-4A-T	H1g	Gs-D1a	Hap-L	Hap-L	Hap-T	Hap-C	Hap-A	Hap-1	TGW6-A1a
NX206	Nongda 89123	Beijing	Modern		Rht-B1a	Rht-D1a	vrn-A1	Vrn-B1b	vrn-D1	Ppd-D1a	Rio Blanco Type	Sdr-B1a	Vp-1Ba,b	CS type	Kauz type	Dreb-B1b	Hap-A	Hap-I	Lr14-	Lr34-	Lr68-	Yr15-	Fhb1-	1BL.1RS	Non 7OE	Null	Glu-D1a	Pina-D1a	Pinb-D1b	Pinb-B2a	Ppo-A1a	Zds-A1b	Pds-B1a	Pod-A1a	Psy-A1b	Psy-D1a	Psy-B1a or b	Wx-B1b	Hap-4A-T	H1g	Gs-D1a	Hap-L	Hap-L	Hap-T	Hap-C	Hap-A	others	TGW6-A1a
NX207	Jiqumai 12	Hebei	Modern		Rht-B1a	Rht-D1b	vrn-A1	vrn-B1	NA	Ppd-D1a	NW97S186 Type	Sdr-B1b	Vp-1Ba,b	Jagger type	Heterozygous	Dreb-B1b	Hap-A	Hap-II	NA	Lr34-	Lr68-	Yr15-	Fhb1-	1BL.1BL	Non 7OE	NA	Glu-D1a	Pina-D1a	Pinb-D1b	Pinb-B2a	NA	Zds-A1b	Pds-B1a	NA	Psy-A1b	Psy-D1a	Psy-B1a or b	Wx-B1b	Heterozygous	H1g	NA	Hap-L	Hap-H	Hap-C	Heterozygous	Hap-G	NA	TGW6-A1b

## Sheet: Table S2
Table S2. Basic information including allelic variations and primer sequences for the 44 KASP assays.
&shows the unpublished KASP assays provided by Awais Rasheed.
Trait	Gene	Chr.	Assay	Allelic Variation	Phenotype	Forward primer	Reverse primer	References
Reduced height	Rht-B1	4BS	Rht-B1_SNP	Rht-B1a	Wild type	GAAGGTGACCAAGTTCATGCTCCCATGGCCATCTCCAGCTG	TCGGGTACAAGGTGCGGGCG	Ellis et al. (2002)
				Rht-B1b	Dwarf	GAAGGTCGGAGTCAACGGATTCCCATGGCCATCTCCAGCTA
	Rht-D1	4DS	Rht-D1_SNP	Rht-D1a	Wild type	GAAGGTGACCAAGTTCATGCTCATGGCCATCTCGAGCTGCTC	CGGGTACAAGGTGCGCGCC
				Rht-D1b	Dwarf	GAAGGTCGGAGTCAACGGATTCATGGCCATCTCGAGCTGCTA
Vernaliation	Vrn-A1	5AL	Vrn-A1_9K001	vrn-A1	Winter	GAAGGTGACCAAGTTCATGCTAGAGTTTTCCAAAAAGATAGATCAATGTAAAT	GTTAGTAGTGATGGTCCAATAATGCCAAA	Yan et al. (2004)
				Vrn-A1a	Spring	GAAGGTCGGAGTCAACGGATTGAGTTTTCCAAAAAGATAGATCAATGTAAAC
	Vrn-B1	5BL	Vrn-B1_A	vrn-B1	Winter	GAAGGTGACCAAGTTCATGCTGGCAGCTAATGTGGGGTAGTCA	CACAGGCTTTCCTATCATTCGT	Milec et ai. (2012)
				Vrn-B1b	Spring	GAAGGTCGGAGTCAACGGATTGGCAGCTAATGTGGGGTAGTCT
	Vrn-D1	5DL	Vrn-D1a_A	vrn-D1	Winter	GAAGGTGACCAAGTTCATGCTATCATTCGAATTGCTAGCTCCGG	GCCTGAACGCCTAGCCTGTGTA	Fu et al. (2005)
				Vrn-D1a	Spring	GAAGGTCGGAGTCAACGGATTATCATTCGAATTGCTAGCTCCGC
Photoperiod sensitivity	Ppd-D1	2D	PpdDD001	Ppd-D1a	Insensitive	GAAGGTGACCAAGTTCATGCTCAAGGAAGTATGAGCAGCGGTT	GCCTCCCACTACACTGGGC	Beales et al. (2007)
				Ppd-D1b	Sensitive	GAAGGTCGGAGTCAACGGATTAAGAGGAAACATGTTGGGGTCC
Pre-harvest sprouting	PHS1	3AS	PHS_666	Rio Blanco type	Low PHS	GAAGGTGACCAAGTTCATGCTGTGAGTGTTATATGAAACTAATGATCCATTT	ACCGGGTGGAACAGATGCAACTAAA	Liu et al. (2013)
				NW97S186 type	High PHS	GAAGGTCGGAGTCAACGGATTGTGAGTGTTATATGAAACTAATGATCCATTA
	Sdr-B1	2BS	SDR_SNP	Sdr-B1a	Low PHS	GAAGGTGACCAAGTTCATGCTTCAGCAGACTTCGACTCGCA	AGGATCTCGTTGGCCTTGACG	Zhang et al. (2014b)
				Sdr-B1b	High PHS	GAAGGTCGGAGTCAACGGATTTCAGCAGACTTCGACTCGCG
	MFT-A1	3AS	MFT-721J	Jagger type	Low PHS	GAAGGTGACCAAGTTCATGCTGTCCTTCCAGAGGCCATGTCG	ACAGGTCAAGCGACACGTAGCC	Lei et al. (2013)
				CS type	Sensitive	GAAGGTCGGAGTCAACGGATTGTCCTTCCAGAGGCCATGTGC
	VP-1B	3BL	Vp1B1-83_IND	Vp-1Ba,b	Sensitive	GAAGGTGACCAAGTTCATGCTCGCTCTTATATTAGTTTACGGAGGGAG	CTTCTTCCGAAGTGTATCATATG	Yang et al. (2007)
				Vp-1Bc	Low PHS	GAAGGTCGGAGTCAACGGATTCTCATTTTGATAGCTCTAGCTAA
Drought tolerance	Dreb-B1	3BS	Dreb_SNP	Dreb-B1a	Tolerent	GAAGGTGACCAAGTTCATGCTCCTGCGCACTTTCTTCTTCCTGT	TTTCACCTTGTGATATGGATTGCCTTGAT	Wei et al. (2009)
				Dreb-B1b	Susceptible	GAAGGTCGGAGTCAACGGATTCTGCGCACTTTCTTCTTCCTGG
	1-fehw3	6BS	fehw3_SNP	Westonia type	High expression	GAAGGTGACCAAGTTCATGCTCTCCCCCCTTCCTTCTGTCC	AGGAAGACGGCCCGAGCTTT	Zhang et al. (2015b)
				Kauz type	Low expression	GAAGGTCGGAGTCAACGGATTCTCCCCCCTTCCTTCTGTCT
	DRO-5A	5AS	TaDRO-5A_SNP	Hap-A	shallow root	GAAGGTGACCAAGTTCATGCTGTAGTTTCCAGACATCAATTGA	CACACGTCCTGCAATTTGCAAGC	Zhang et al.(2018)
				Hap-C	deep root	GAAGGTCGGAGTCAACGGATTGTAGTTTCCAGACATCAATTGC
	DRO-5B	5BS	TaDRO-5B_IND	Hap-I	deep root	ATACGGGGGAGATTTTCTTGAGG	GACCGAGAGAGAGTGCGAGAGAT
				Hap-II	shallow root
Leaf rust	Lr14a	7BL	ubw14	Lr14+	Resistant	GAAGGTGACCAAGTTCATGCTCTACACTAGTACTACTTTGAGACAATTTTTT	AACAAACTCCAGTGTAAACACCACAGTTT	Terracciano et al. (2013)
				Lr14-	Susceptible	GAAGGTCGGAGTCAACGGATTACACTAGTACTACTTTGAGACAATTTTAA
	Lr34	7DS	Lr34_TCCIND	Lr34+	Resistant	GAAGGTCGGAGTCAACGGATTGGTATGCCATTTAACATAATCATGAT	TACTATATGGGAGCATTATTTTTTTCC	Neelam et al. (2013)
				Lr34-	Susceptible	GAAGGTGACCAAGTTCATGCTGGTATGCCATTTAACATAATCATGAA
	Lr68	7BL	Lr68-2	Lr68+	Resistant	GAAGGTGACCAAGTTCATGCTCGTGTCTTGGACCTGAGCAAT	TGACCTGAGTCCCGTCAAGA	Herrera-Fossel et al.(2012)
				Lr68-	Susceptible	GAAGGTCGGAGTCAACGGATTCGTGTCTTGGACCTGAGCAAC
Stripe rust	Yr15	1BS	Yr15_R5	Yr15-	Susceptible	GAAGGTGACCAAGTTCATGCTAGTCAACTTGGATTACACTGAAGTT	AGATATCACACTGAACATACTGATGAG	Ramirez-Gonzalea et al. (2015)
				Yr15+	Resistant	GAAGGTCGGAGTCAACGGATTAGTCAACTTGGATTACACTGAAGTC
Fusarium head blight	Fhb1	3BS	Fhb1	Fhb1+	Resistant	GAAGGTGACCAAGTTCATGCTTTGGGCTCACGTCGTGCAA	CTTCCAGTTTCTGCTGCCAT	Bai et al. (2016)
				Fhb1-	Susceptible	GAAGGTCGGAGTCAACGGATTTGTCTGTTTCGCTGGGATG
Rye translocation	1BL/1RS	1B	1BL/1RS_6110	1BL.1BL	-	GAAGGTGACCAAGTTCATGCTGGAGCAGGTCCAGATCGCG	GAAGCTCCGGTAGATGGAGGCTA	Zeller et al. (1973)
				1BL.1RS	+	GAAGGTCGGAGTCAACGGATTCGGAGCAGGTCCAGATCGCA
HMW-GS	Glu-A1	1AL	Glu-Ax1/x2*_SNP	Ax1 or Ax2*	Strong gluten	GAAGGTGACCAAGTTCATGCTAAGTGTAACTTCTCCGCAACG	CGAAGAAGCTTGGCCTGGATAGTAT	Liu et al. (2008b)
				Null	Weak gluten	GAAGGTCGGAGTCAACGGATTACCTAAGTGTAACTTCTCCGCAACA
	Glu-B1	1BL	BX7OE_866_SNP	Non 7OE	Weak gluten	GAAGGTGACCAAGTTCATGCTGTGGAATATTAGTGATGGCGTGAG	TTCTTCTCTCGTTGGCCTTATCGC	Ragupathy et al. (2008)
				7OE	Strong gluten	GAAGGTCGGAGTCAACGGATTGTGGAATATTAGTGATGGCGTGAC
	Glu-D1	1DL	Glu-D1_SNP	Glu-D1a	Weak gluten	GAAGGTGACCAAGTTCATGCTATAGTATGAAACCTGCTGCGGAG	TACTAAAAAGGTATTACCCAAGTGTAACTT	Liu et al. (2008b)
				Glu-D1d	Strong gluten	GAAGGTCGGAGTCAACGGATTATAGTATGAAACCTGCTGCGGAC
Grain hardness	Pina-D1	5DS	Pina-D1_INS	Pina-D1a	Soft	GAAGGTGACCAAGTTCATGCTAACTGCCAACAACTTCGCTA	ATGAAGGCCCTCTTCCTCATAGG	Giroux et al. (1997)
				Pina-D1b	Hard	GAAGGTCGGAGTCAACGGATTTTGTCTAGTACCCCGCTCTG
	Pinb-D1		Pinb-D1_INS	Pinb-D1a	Soft	GAAGGTGACCAAGTTCATGCTCTCATGCTCACAGCCGCC	GTCACCTGGCCCACAAAATG
				Pinb-D1b	Hard	GAAGGTCGGAGTCAACGGATTCCTCATGCTCACAGCCGCT
	Pinb2-B2		Pinb2-IND	Pinb-B2a	Soft	GAAGGTGACCAAGTTCATGCTGCACCTAGCAATAAATAAACGGGAG	TGTTTTGGTGGTGGTGAAGATGA	Chen et al. (2010)
				Pinb-B2b	Hard	GAAGGTCGGAGTCAACGGATTAGAAAAAAGCCATTAAATAAACGGGAC
Starch synthesis	Wx-B1	4AL	Wx-B1_SNP	Wx-B1a	Waxy type	GAAGGTGACCAAGTTCATGCT	ACCCTAGTATTGTACCTTAGTTCAAAC	Nakamura et al. (2002)
				Wx-B1b	Null	GAAGGTCGGAGTCAACGGATTCATCCGTATGTAGTCCCAATTGAA
Polyphenol oxidase	Ppo-A1	2AL	PPOA1_SNP	Ppo-A1a	High PPO	GAAGGTGACCAAGTTCATGCTGACGACCTGCACCTTTCTGT	CAAACCCACGCAGGGACAAGT	He et al. (2007)
				Ppo-A1b	Low PPO	GAAGGTCGGAGTCAACGGATTGACGACCTGCACCTTTCTGA
Phytoene synthase	Psy-A1	7AL	PSYA1_IND	Psy-A1a	High YPC	GAAGGTGACCAAGTTCATGCTGCCATCTACGGTAATCTGAAAATTCA	CAATGGAGGGTCCAAACCAGGCAT	He et al. (2008)
				Psy-A1b	Low YPC	GAAGGTCGGAGTCAACGGATTGCCATCTACGGTAATCTGAAAATTCG
	Psy-B1	7BL	PSY_B1c_SNP	Psy-B1c	High YPC	GAAGGTGACCAAGTTCATGCTGTGAAGAATAAAGGCCTCAT	GCCTAATTTGATTCTTCCACAC	He et al. (2009a)
				Psy-B1a or b	Low YPC	GAAGGTCGGAGTCAACGGATTGTGAAGAATAAAGGCCTCAC
	Psy1-D1	7DL	PSYD1a-g	Psy-D1g	High YPC	GAAGGTGACCAAGTTCATGCTAAAGTTCTTGTACCTCGCCTTCTTG	TATGCCAGCCCTTCAAGGACATGAT	He et al. (2009a)
				Psy-D1a	Low YPC	GAAGGTCGGAGTCAACGGATTCAAAGTTCTTGTACCTCGCCTTCTTA
Zate-carotene	Zds-A1	2AL	Zds-A1_SNP	Zds-A1b	High YPC	GAAGGTGACCAAGTTCATGCTCCATGCACTTGGACCTAATAG	AAGCCGACGCGGATTTTGAA	Dong et al. (2012)
				Zds-A1a	Low YPC	GAAGGTCGGAGTCAACGGATTCCATGCACTTGGACCTAATAC
Phytoene desaturase	Pds-B1	4B	PDS-B1_SNP	Pds-B1a	High YPC	GAAGGTGACCAAGTTCATGCTCATATTGCAATCTCTATGAGGCTAG	GGCAGAAATGTATTAGCAAACAAAACC	Dong et al. (2012)
				Pds-B1b	Low YPC	GAAGGTCGGAGTCAACGGATTCATATTGCAATCTCTATGAGGCTAC
Peroxidase	Pod-A1	3AL	PODA1-462	Pod-A1a	Low POD	GAAGGTGACCAAGTTCATGCTTTCGACGACCGGCTCTTCCCG	AAGGAAGTCCGGGCTCATGGTGGGGTCA	Wei et al. (2015)
				Pod-A1b	High POD	GAAGGTCGGAGTCAACGGATTTTCGACGACCGGCTCTTCCCA
Sucrose synthase	Sus1-7A&	7A	Sus1-7A-1185	Hap-T	High TKW	GAAGGTGACCAAGTTCATGCTGATTTGATCCATGCCCTCTC	CTGTCGTTCAACATCATTGTCTG	Hou et al. (2014)
				Hap-C	Low TKW	GAAGGTCGGAGTCAACGGATTGATTTGATCCATGCCCTCTT
	Sus1-7B&	7B	Sus1-7B-2932	Hap-T	High TKW	GAAGGTGACCAAGTTCATGCTCAATTGCTTATGTTCTGTTGTATGG	ATGGTTATGCTTGAATGGAAGAGC
				Hap-C	Low TKW	GAAGGTCGGAGTCAACGGATTCAATTGCTTATGTTCTGTTGTACAT
	Sus2-2B	2BS	Sus2-2B	Hap-H	High TKW	GAAGGTGACCAAGTTCATGCTGCGGTGTCCTTGAGCTTCTCG	ACTGCTGAGTACAATGCCGCGATCCCA	Jiang et al. (2011)
				Hap-L	Low TKW	GAAGGTCGGAGTCAACGGATTGCGGTGTCCTTGAGCTTCTCA
Cell wall invertase	Cwi-4A	4A	CWI4A_SNP	Hap-4A-C	High TKW	GAAGGTGACCAAGTTCATGCTTTTATTTAAAATTTGATGAACTTTTCATAAAC	CATCGAATTGAAGAAAAGTTCACGC	Jiang et al. (2015)
				Hap-4A-T	Low TKW	GAAGGTCGGAGTCAACGGATTTTTATTTAAAATTTGATGAACTTTTCACAAAT
Grain width	GW2-6A&	6AS	GW2-6A	Hap-A	High TKW	GAAGGTGACCAAGTTCATGCTGGTCGATGAGATCCCGTACAA	CGAGCTAGGGTTTGTTGCGAGC	Jiang et al. (2012)
				Hap-G	Low TKW	GAAGGTCGGAGTCAACGGATTGGTCGATGAGATCCCGTACAG
	GW2-6B&	6BS	GW2-6B	Hap-1	High TKW	GAAGGTGACCAAGTTCATGCTGTTGGTGTCATTTGTAAAGCCCA	AGGCTTGTCAAAACGTGGGGTCC	Qin et al. (2014)
				others	Low TKW	GAAGGTCGGAGTCAACGGATTGTTGGTGTCATTTGTAAAGCCCC
IAA-glucose hydrolase gene	TGW6	3AL	TGW6_SNP	TGW6-A1a	High TKW	GAAGGTGACCAAGTTCATGCTCTGCGCTTCACCAACGGTGTTGACGTCG	GTGAAGTAGACTTGACCCGTAACTTGAT	Hanif et al. (2016)
				TGW6-A1b	Low TKW	GAAGGTCGGAGTCAACGGATTCTGCGCTTCACCAACGGTGTTGACGTCA
Grain weight and grain lenght	GS-D1	7DS	GS-D1_SNP	GS-D1a	High TKW	GAAGGTGACCAAGTTCATGCTGCCAAGAAATGTCGCTCTCAG	CAAGAATTTTGGGACGGAGGGA	Zhang et al. (2014a)
				GS-D1b	Low TKW	GAAGGTCGGAGTCAACGGATTGCCAAGAAATGTCGCTCTCAT
Grain length-associated gene	GASR-A1	7A	GASR_IND	H1c	High TKW	GAAGGTGACCAAGTTCATGCTATAACTGCTCACCCCCCACC	ATATGTAGGGCAGGAAGGGC	Dong et al. (2014)
				H1g	Low TKW	GAAGGTCGGAGTCAACGGATTCACGGTAGAGGAGCCGGTTC
Spikelet number per spike	MOC-7A	7A	moc_SNP_2433	Hap-H	High TKW	GAAGGTGACCAAGTTCATGCTCGGAAAGCTTAGAAATGCACGG	CACCTCTAATCCAATGCGATCC	Zhang et al. (2015a)
				Hap-L	Low TKW	GAAGGTCGGAGTCAACGGATTCGGAAAGCTTAGAAATGCACGT

## Sheet: Table S3
Table S3. Gene diversity, Genetic differentiation (Fst) of 44 polymorphic genes between Ningxia and Others accessions
Gene	Chr.	Gene diversity		Fst	Gene	Chr.	Gene diversity		Fst
		Ningxia	Others				Ningxia	Others
Cwi-4A	4A	0.272	0.437716	0.035	Glu-B1	1B	0.229	0.09	0.022
GASR-A1	7A	0.096	0.0240928	0.012	Glu-A1	1A	0.412	0.465	0.007
GS-D1	7D	0.198	0.315689	0.014	Glu-D1	1D	0.492	0.392	0.037
MOC-7A	7A	0.096	0.187399	0.01	Pina-D1	5D	0.274	0.11	0.022
Sus2-2B	2B	0.206	0.386898	0.035	Pinb-D1	5D	0.453	0.486	0.057
Sus1-7A	7A	0.234	0.317198	0.007	Pinb2-B2	5D	0.233	0.317	0.007
Sus1-7B	7B	0.183	0.311221	0.017	Ppo-A1	2A	0.467	0.406	0.009
GW2-6A	6A	0.377	0.477041	0.023	Zds-A1	2A	0.498	0.353564	0.064
GW2-6B	6B	0.426	0.49875	0.029	Pds-B1	4B	0.339	0.288358	0.003
TGW6	3A	0.231	0.293367	0.004	Pod-A1	3A	0.498	0.435909	0.022
PHS1	3A	0.389273	0.405	0.0406	Psy-A1	7A	0	0.0470315	0.012
Sdr-B1	2B	0.397676	0.387	0.0195	Psy1-D1	7D	0.111	0.154449	0.002
VP-1B	3B	0.487121	0.487	0.0476	Psy-B1	7B	0.05	0.0243865	0.002
MFT-A1	3A	0.372042	0.36	0.0213	Wx-B1	4A	0.195	0.187399	0.0001
1-fehw3	6B	0.496687	0.498	0	Rht-B1	4B	0.379	0.363102	0
Dreb-B1	3B	0.486461	0.477	0.0075	Rht-D1	4D	0.346	0.417185	0.007
Lr14a	7B	0.46781	0.46	0.0317	Vrn-A1	5A	0.5	0.33099	0.087
Lr34	7D	0.189343	0.208	0.0005	Vrn-B1	5B	0.48	0.446998	0.004
Lr68	7B	0.134127	0.113	0.0017	Vrn-D1	5D	0.485	0.495758	0.003
Yr15	1B	0.0232526	0.023	0.0003	Ppd-D1	2D	0	0.0673337	0.012
Fhb1	3B	0.0991752	0.099	0.0001	1BL/1RS	1B	0.335	0.381	0.003
DRO-5A	5A	0.301	0.273	0.001	DRO-5B	5B	0.179	0.208	0.001

## Sheet: Table S4
Table S4. Gene diversity, Genetic differentiation (Fst) of 44 polymorphic genes between landraces and modern cultivars in Ningxia province
Gene	Chr.	Gene diversity		Fst	Gene	Chr.	Gene diversity		Fst
		Landraces	Cultivars				Landraces	Cultivars
Cwi-4A	4A	0.46	0.24	0.07	Glu-B1	1B	0.47	0.14	0.32
GASR-A1	7A	0.39	0.05	0.12	Glu-A1	1A	0.5	0.39	0.06
GS-D1	7D	0.35	0.18	0.03	Glu-D1	1D	0.14	0.5	0.2
MOC-7A	7A	0	0.1	0.03	Pina-D1	5D	0.09	0.29	0.04
Sus2-2B	2B	0	0.22	0.07	Pinb-D1	5D	0	0.47	0.24
Sus1-7A	7A	0	0.25	0.08	Pinb2-B2	5D	0.46	0.2	0.09
Sus1-7B	7B	0.09	0.19	0.01	Ppo-A1	2A	0.47	0.47	0
GW2-6A	6A	0	0.4	0.16	Zds-A1	2A	0.43	0.49	0.06
GW2-6B	6B	0	0.36	0.62	Pds-B1	4B	0.26	0.35	0.01
TGW6	3A	0.5	0.17	0.17	Pod-A1	3A	0.14	0.5	0.23
PHS1	3A	0.46	0.28	0.22	Psy-A1	7A	0	0	0
Sdr-B1	2B	0.5	0.09	0.09	Psy1-D1	7D	0.39	0.06	0.11
VP-1B	3B	0.14	0.5	0.14	Psy-B1	7B	0	0.06	0.02
MFT-A1	3A	0.45	0.47	0.01	Wx-B1	4A	0	0.22	0.07
Lr14a	6B	0.43	0.44	0.12	Rht-B1	4B	0.09	0.4	0.16
Dreb-B1	3B	0.14	0.24	0.03	Rht-D1	4D	0	0.37	0.14
1-fehw3	7B	0	0.48	0.43	Vrn-A1	5A	0	0.49	0.39
Lr34	7D	0.36	0.08	0.55	Vrn-B1	5B	0.3	0.49	0.07
Lr68	7B	0.5	0.09	0.22	Vrn-D1	5D	0.24	0.49	0.11
Yr15	1B	0.14	0	0.04	Ppd-D1	2D	0	0	0
DRO-5B	5B	0.5	0.08	0.3	DRO-5A	5A	0.36	0.28	0.05
Fhb1	3B	0	0.12	0.03	1BL/1RS	1B	0	0.37	0.14
